# Supplementary material for: Whole Genome Identification and Biochemical Characteristics of the Tilletia horrida Cytochrome P450 Gene Family
Source: Int J Mol Sci. 2024 Sep 28;25(19):10478. doi: 10.3390/ijms251910478 (PMC11476942; doi:10.3390/ijms251910478)
Supplement: Supplementary file 1 [file ijms-25-10478-s001.zip]

Archive with 5 entries (5 files):
- Figure.pdf
- Table S1.ThCYP genomic, CDS, protein and promoter sequences.xlsx
- Table S2. Cis-regulatory elements are present in the ThCYP gene promoter regions.xlsx
- Table S3. Gene ontology enrichment analysis of ThCYP genes.xlsx
- Table S4. The primers used in this study.xlsx
