# Supplementary material for: Whole Genome Identification and Biochemical Characteristics of the Tilletia horrida Cytochrome P450 Gene Family
Source: Int J Mol Sci. 2024 Sep 28;25(19):10478. doi: 10.3390/ijms251910478 (PMC11476942; doi:10.3390/ijms251910478)
Supplement: Supplementary file 1 [file ijms-25-10478-s001.zip › Table S1.ThCYP genomic, CDS, protein and promoter sequences.xlsx]

## Sheet: Sheet1
Table S1. ThCYP genomic, CDS, protein and promoter sequences
Gene Name	Gene ID	Genomic sequence	CDS sequence	Protein sequence	Promoter sequence
ThCYP1	smut_0100	AAGGACCAACCTTTGTACTATACACTCTGTTCAGAATTGAGGGTTCCCAAGTTGTTTGAAGGGATGTGTGTTACGCAAGAACAAATGAAGATGATCCAGTCGCAAAGGACGAGAGGAGGAGCCGTCCGACGAGCTCGGAGCCGCTGTTTGAGTCCACGAGACCATAGTGGATCAAAGTTTCCTAAACTGCCTCACAGAACATGACCTTCCGCAGGCCACCAGAAGCGAAAGTGATCTTGTCCAAACCTAAATGTCCTCCTTTGTTCTCGGCATCCTCTGGGACCCCATCGCTGTGAAACGGAAGGGAACCTGTTCTGTACCAAGGATCGGTTCCGTGCCCCCTTTGCACCCGTGAGATACATACGGAGACCTTTGTCCGAGGGGAAATGCTGTGTAGCG…	ATGGACACCCTCCTCCGAACATTTTCGAATGCGACGTCCGGCCAGCCACTCACGATCAACACCGACGTCAGCTCATCTTCGGTGCTGTACGCCGTCTTGACGCTGCTTGCCACTCTCGTCAGCTATCAGCTTCTCCTCGCCCCTCCGGGCAATCTTCGACCCAAAGGCAGCAAGATCAAGCCCATCTTCTCGTCGATTCCCGCTCTGGGATCCATCGACTTCTACACGGACCGTGTGGGCTTCCTGAGAAAGCACTTTGGTAACCCCGAGCAATCAGATTTCCATGGTGGCGCTCGCCGCATCACCGTCCGCGATGCGCCCGTCGTCCTCCTCGCCGGCGACAAGCCCGACGCAAAGACCTTCTTCTTCTCCCGCACCCTCCAATTTACCCAGGCATAC…	MDTLLRTFSNATSGQPLTINTDVSSSSVLYAVLTLLATLVSYQLLLAPPGNLRPKGSKIKPIFSSIPALGSIDFYTDRVGFLRKHFGNPEQSDFHGGARRITVRDAPVVLLAGDKPDAKTFFFSRTLQFTQAYMKLLSGVPSEITVTQVLEQGKADSMFRENLKQAIRGERLAQLAPLMCEDTVRSVQDLSDWKNGKGTFDPKKFTFPLLFCMSMRTVGFADLSSDPAMMEKLAGWYWDMENASSYWSTFFTKWPFQSSRTKEESGKKLFAALGQAIGRRLNGEVTEDDAVSMLLEKGLGADYAVRFVVSSLFAAIINSTSMSMWLLLYLGANSEVRKEAVKEMFDYLDSKAESQGAGWSKKSRVEQLQALTLDEWENGFPLVEACLRETMRMIMDGTL…	CCGCCTCGCTCGAGACGCACATGACAGAGTTCACCGGCACGGACAACGGCAGCACGTCGAGATGGTCCTCGATCCAGTACTGGCTCCAGTCCATTTATTTTCCAATGCTGTCCCAGTTTGCTCGGTCCATCGAGGTGTGGAACATTGCCCTCGACCCCAACTACGGCCCGCACCTGCCGTCGGCGTACTGCAGCAACTGTGTGGGCGCACTACAAGTGAGCACGCCGCAGCACTTTGCCGACCCATGGGTGCAGATTCAGCCGCAGTACATCAATATCGGCCACTTCAGCGCCGCAGCCGCCGATCTCACCTCGACCGGTGGCGGTCCCGCCTACCGAGTATTGACCATCCAGCAACCCAATGCGCCGGGCAGCGTGGCGAATCTGAGCTGCATCACTA…
ThCYP2	smut_0267	CATTCTTGGGCAAGGCAGGATGCCGAAGAGTGTGGGTATGGAATCGTTCCTCTCATCCCGTGCATTTCGCGTCGAGACTTTGCATGAAAGATTATTGATCTTACAATGCTGCAGCCTCTTCGGGAGAGAGATCGTCGGATGGCCGTGGGCGAGGAGTGAACTTCATGCGGGCGCCGTCCTTCGGCTGTTGAGGGGAGGAGTGTGTCAGTAAGGCTTCTCATAACAACGTGTGGAACTAAGTTAACTCACGAAGATCGTAGCGATGACTCTGGCAAAAGTAAAAAGTCTCAGAACGAGTGAGCTCTGGAGGATTCATGCAAATATGCAAAAAACGACAGCAGGTACTCACTCTACCTTCTCGCTTAGCGGGGTGACCTCGTGCTCCCAGTTCATCAGCAC…	ATGGCCTCCTTTTTCCGCTTCTCCTCACCTCCCCCAGCCGCACCCGCTGGTCCAGCAATCACCGCCGCTTCCGGTGGTCTCAACCTCTCCTCCGCCTTGCGATCATCGTATGCATTCTGGTCGGGCTCATCGTCACCAGATCCACGCGTCGCCGCGGAGGCAGCTGCCCTTGCACAGAAGCAGGCGGCCGCAGCTGCAGCTGCAGCTGCAGCCGCATCGCGTCAGACTATCTACAGCACCTTGTTCACCATCCTCGCCGTCGTGGCCTCCCTTTTGATCGCCGAGCAAGTCCTGTACCGGAAGAGGAAGGCACATCTCCCTGGCCCGACCTGGACAATCCCAATCATCGGCAAGTTTGCAGACTCTCTCAAGCCAAGTCTTGAGAACTATCAGAAGGGA…	MASFFRFSSPPPAAPAGPAITAASGGLNLSSALRSSYAFWSGSSSPDPRVAAEAAALAQKQAAAAAAAAAAASRQTIYSTLFTILAVVASLLIAEQVLYRKRKAHLPGPTWTIPIIGKFADSLKPSLENYQKGWNSGPLSVASVFHIFIVIASSNEHTRKILNSPTYAEPCLVASAKTVLSPDNWVFLNGKAHVDYRRGLNTLFTRPALAKYLTIQESIYRSYFKQWLADPSPTAVPYMMRFRDLNMETSLRVFCGNYIPDEAAKAVSDSYWLITVALELVNFPFAWPGTKVYKAIQARKLTCKWFEHTARESKKRMAAGGEVTCLTDAWIKAMIESREGKGELEAESRKVLVREFSDREIGMVLLSFLFASQDAMTSALTYLFQHMADRPEILRKVRE…	GATGAGATGAGGCGATCGGCTGGCGGCCGTGAGCAAAGCAAAGAGACGACCGGAATTTCTGGCACGGATCAGCAACTCAAGAGCAAAGGGAAAAGCACGTCCGCCCTAGAACTCACCGAACTGAGGAGAGATGGCAACGACGACCAAGTTGGCAGCGTGAGACAGGGAGAGATGGTCAAAGCAAGGAACGAGGAGGTAGAAGATGGTCGACTTGGAGAGAGAGCTCCTTCGTCTCGGCTAAACAATCCAAAAAGTCTCCAGAAAGGAAGAAATGAAGCTTGATTGGCAGACGCGGAGCGCACCGACTCGAGAAGCCTGTCACTGAAAAGTGAGTGGGAGGAGGGGAGAGGAGAGGAGAGAGAGAGAGAGTGGGGAGGTGACGCTGAAGGAGGGACAGAA…
ThCYP3	smut_0564	TGTCAAGCTTGAGTAGAAATGAACATCACGTTGGGCCACTCTCTCAATTTACAGGTTGTGACTGAGGTAGCATCCTTGCAAACACTGTCTCTCGACCATCTCACTGACGTCGGCGGCGAATGCCTGCCTCCAGTATGGTCGGCTTGCGCAGGAACCCTTCTGCTGTCGGCAATTCGCGATCAGGATATTTGAGCTCAATGTCGTATCGCTGAAAGGACAATAGGAAGCAGGAGGTTCGCAGGGCGAGAGAGAGTGATTCAGCTGAGATGACCAGAATAGAGAGATCTGCTCGGGGGCCAGTACTCACTCTGACGACCGCAGCGATGAACACCAACAGCTCCTGCTCTGCCACATTCCGACCAACACATGCCCGCGGACCCGTCGAGAACACATTCGAAG…	ATGGCAAATTCAACACTGCTGACAGTCTGGGACTGGACGTTCTCTCATCCCTTTCACACCCTCCTCGTCACTCTGACCGTCGCGGCATCATTCTGGGTGCTTCCCTTCGTGCAGAACCAGAGTGCATGGACGGTCCCAGGACCATGGCTCGCCAAATTTTCCAATCTGTGGCTCATGCTCACTGCCAAGGAAGGAAACAGGTCCTTACGAGTTCATGAGCTTCACAAGAAATATGGAAAATTTGTGCGGCTCGCCCCCAATCACATCTCCATCGCAGACCCAGACGCACTGGCTCCGGTATACGGTCACTCGACCGGCACGATCAAATCTGAATTCTACGATGCGTTCGCCGCGCCCGGATTCCCGCGAGGTCTTTTCAATACTCGAGACCGTTCTGAA…	MANSTLLTVWDWTFSHPFHTLLVTLTVAASFWVLPFVQNQSAWTVPGPWLAKFSNLWLMLTAKEGNRSLRVHELHKKYGKFVRLAPNHISIADPDALAPVYGHSTGTIKSEFYDAFAAPGFPRGLFNTRDRSEHTRKRKIVSHTFAPKSITAFEPFVRKEVQLFLDRWDELCKEAQSEARDGPRGLKGYAWLDVLTWTNYWAFDTIGDLAFGRPFGMLESGMDRVPIVYEDPRTGTKRTEYGSAIQIINERGEVSATMGVSPPWSRKWLLKLPWFERRMRSVRALTGIALARVNDRLQNGSDRDDLLAKLQSGTDEQGVRMAKAELTAEALTQLIAGSDTTSNSSCAILYHLTAHPQALEKLQAELDEALKDSEDVPTHDEVRELPYLRAVINESLRYH…	GATGATTCCGGACAACGTTTGCAAATGTAGTGGTAGAGTCAGTGAAGGGAAGGAGGCGGGGACAGAACAGGTTCGGACCTGAGGCAGTGCCCTCTTATATACTCCCTGACCTCACGCAAGGGGATCGGCGCAATGGTGGTGGACCTGAAACACAAGCGAACCAGACAGGGAGGCAGCCGTTGCCATCTCATCTTCATCTTGGAGGCCGGGAAACTCTCGATTCCTGCTCGCCCTGGCGACAACACAACTGAGACAACTTCACTTCAAGCTCTGGGGCTGGTCAACACGACATCTTGCACACAGACATCTAACCTGCCTCCCCGCAGCGCTGTCGCCATGGGGGTCTAAGGATACCGGCAAAGCGCGGCTGTTTTGAACCCCTTCCAACCTCACATGGAT…
ThCYP4	smut_0646	AGTCGTCTGTATGCGTGTGTCTGCATCTGCTGTTGAGTGCTGACTTCTTCCTCCATGGGTGTTGAAGGCAGTAGCCAGCCCGGGACTTCAGGGCGGGGAAATGACCGAAGCGCTGGCTGGGCTCTTGGCAGACAGCAGCAGCAGGAAGTAGCTGATGGAGCAAGACTAATCGCTGAAAACCTCCGTCTTCTTACATATGTACTACTCTGCATGTATTCATCATTGCTTTGTCCCTCTACAGCCGAAGTCAGGGCCAAGCCACGCTTGGTGTCCAGTTGGACATTTTCCTTCCAGCCTCGCTCACTTTTGGAGAGCCAGTGTCAGCGAGGTCCGCATGGGGGCAACCAGGACGACATCCACGGCTACTTGTCCGGCCGGCTACACTCTGCAAAGGCGCAG…	ATGGCGATGCTCGACATTCAGCTTGGCTCCCACTACCAGCTCAAGCTCTCCGGCTTGCAGCTCGCCGGCATCACCTTGCTCTCCACAGCGCTCTACCTCTTCTACGTAACCTGGTTGCGCGCACGATATTTCCCCCGGATCCGCGGCGTGCCCGGCCCACCTCTCAAAGGATGGATGATGGGCCAGCTCACAGAGATGCTCGCCGACGAGCCTGAGCGGGCAATCCGGAGATGGAGCGAACAATACAGCGCGGAGAAGGGAGCCTTCAGGCTGGTCAGCGCCGTTGGTCTTGAGCGTCTCGTGATCACCAACTATGCCGCGCTCAAACACATCCTCGTCAACAAGCCCTACGACTTTCCGAAACCAGCTTGGGCACGCAAGATTCTGCAGTCCGTCGTT…	MAMLDIQLGSHYQLKLSGLQLAGITLLSTALYLFYVTWLRARYFPRIRGVPGPPLKGWMMGQLTEMLADEPERAIRRWSEQYSAEKGAFRLVSAVGLERLVITNYAALKHILVNKPYDFPKPAWARKILQSVVGEGLLTFEGKAHKDLRMYMNKAFSNKNLQAQYDLYHGPVQNFVKIIRAKVEEENGQTKMDMYAWSSRCLLDIIGLAAFGITIDSLHHDKSPLGKAYHDLVSLQSAQNLASIILVMNIPFNIGSGTLFWLCSKPWGYKVVNDIVRWGNRFGLGFIVNELKDLVTFIRSMYIISTVAIQLREEKIAEALELGPEGLDRGKVDVLSLLISASVFDEGSYKMDAEAVKNSVLTILGAGHETTSSGVTWTCYLLAKHPQVQEKLRKECQEL…	GCCGTTGAGAGTGCCGTTTCCGTTGGTGTTTGCCGCTGCGAGCTTGCGCGCTCCGAGAGAGAGCGAGACGGGCGCAGAGGTAGATGCAGACGCAGCAGCGGGAGCAGTGGCAGCAATCGTGTTGGACGCGTCGTCCACTGCGACTGCGACGGCGCCAGCAATGAGCAGTTCAGCCTTGGCATGTGCCAGAGCCTCGGCTGACACTTCGGCACATGCAGTAATCTTGATCGGCGAGCTCGGCTTGAGGGCAGAGAGGACGAGAGAGAGGAGAGATCCGTTCTGAGCCGCGCTCAGTGGGACGAGCAGATGAGCTGCGGCGTACGAGGCTGGAGTAAGAGCCGTGCCTGTCAGGAGCAACAAGGAGAAAAGTGAGCATCCTGATGTAAACTTCCGCATTGC…
ThCYP5	smut_4482	TTGCTCTTTGCTCTGGTGGGTCAGGGTTTGGGTCGAAACTCATCAGGCAGGAAGGTGAAGGCCGAGGGTTGGACGAGCTCGACTGACTTGACTTGCGATATGAGATGGGCACCGGCGGTTCGGAACCGGACCTTGCTTGCTTGCTTGCTTGCCTCGGGCAAGGGGATGTTGGTTGGACTGACTGCTGGGAGTGCTTGTAGTAGCCGGATTTGCCTACCGAGTACCGAGCTCCTTCCTCGCCTTTGCAGCTGCAGCAATCATACATAATAAAATGGCAAAGGGAGAACATTGATTGATTGATATTACATACAATCTGCGAATAAGCGAAGAGGCAGGAGTATGTAGCAGCTTTGAACCAGAGGCTCTTGTCCCTCTCCCCCCTTCCTTTGACGTGGCACT…	ATGGCTTGGAGCGCCCTCACCATTGCCCTCATGGCTCCCTTGGCCCTCGTCGGCCTCATCCTCATCCCCGTCGTTCTCTTCGCCGGAAACCTCTTTGGCGGCATGCTCTACCGCTTCTTCATCGGAGAGTACTACAACAACCCCGTCAAGGACATCCCCAAGGTCAAACACACCGATGGTCTCCTCAAGACCCTCATCATGGGCGACTTTGCCCGCATCAAGGCCGCCCGCCCCGCCGCACAGCACATCGAATGGATGCAGGACCTCGGCCCCGTCTACCGCTACCGCCACGCCTTCTATGTCCAACGCGTCCTCCTCGCCGACCCCAAGGCCATGCTCTGGCTCACCACCCAGCAGAACAGCTACAAGTTCCCCAAGCCCGAACACACTGCCGCCTTC…	MAWSALTIALMAPLALVGLILIPVVLFAGNLFGGMLYRFFIGEYYNNPVKDIPKVKHTDGLLKTLIMGDFARIKAARPAAQHIEWMQDLGPVYRYRHAFYVQRVLLADPKAMLWLTTQQNSYKFPKPEHTAAFLAAMLGHGIISADGDVHKRQRRILSPAFSPASIHSRSHPSDLKALNAHSTLVGAPGELADGETPQDRLFSARLGQLGRPNSVVMDMLFWCSRITLDVIGDVGFQYNFDALNKGHADPVAHACNAAVAACMEVDLFQAITIILSENKGFGWLRNLPTKANKTRDASRAVIDAEAARIVKKGKAEVKAEMAQLGAFDKSAFDEGAVSGLGSGKSIFNRMIRANVATDVKDSERLSDHELEQQLITLILAGHETSATGLSWACDLLSRH…	ACACGAGGCTGCGATCAAGGCGCTGGCGTGGAGTCCGCATCAGCACGGCCTGCTGGCGAGCGGTGGCGGGACTGCGGACATGAAGATCCGGTTCTGGAACTCGCTGACGGGACAAATGGTGCAAGAGGTGGACACGGGCTCGCAGGTGTGCAACCTGATGTGGAGCAAGACGGCCAACGAGATTGTGTCGACGCACGGGTACAGCGGGGGCAAGGTGCAGAACCAGATCCAGGTGTGGCGATATCCGACCATGGCGCCGGTGGCGACGCTGACGGGCCATACGATGCGGGTGCTGTATCTGGCAATGAGCCCGGATGGGGAGACGATTGTGACGGGTGCGGGGACGAGACGCTCCGGTTCTGGGACCTGAACACGCCGAGCAAGAGTCAGCTGGAGAAG…
ThCYP6	smut_1187	CCCTTCATGGTCATCACCCAATCTCTTCAAGGCGGCGTGTGGGTCAGAGCTGCCGATGGCGCGGTGCTACCCTCCTCGATCCATGCCTCCCACGTCAAGGCATACCGCCCTCGCATCCGCGCTCGTCTCGGCCCCGAACACGGTAGTAGCTGAGGAGCCCAGGGCTCTCAGCTTTGGTCGTGGGAGGTGTGGTGGTTCACGTGATTCAGGAGTGGAGCATGGCCCGCGCGTCGAGGGTCGTGTTCCCGCGACCATCAGCTCATCGGGCTCGACGCGCTCTACCTCATCAACCAACCACAACATCACAACACGATCGGACCCGCGCAGCCTGCGCTTTTCTCCCTTCACCTCATTCCCCATAGGCCATAAAGGCAAAGATGTTCTTGTATCTTCTTCCTT…	ATGCTCGACATCAAGCTCGGAACTCATCAAAACATCAGCCTTTCTGGCTGGCAAATCGCTGGCACAACCGCGGCCCTCGTGGTTGCTTCCCTATTCTACCTCACATGGCTACGACCCCGGTTCTTCCCCAAGATCCGAGGTGTACCCGGCCCGCCCCTGGAAGGCTGGCTTCTCGGTCACTTCAGAGAGATGCTAAAACAGGAACCTGAACGCGCTCTCCTTCAGTGGAACGAACAGTACGGCAAAGAGAAGGGAGCTTTCCGAGTTGTCAGCGCCGTCGGACTCGAGCGATTGGTCGTTACCCGGTACAGCATCCTCAAACAAATTTTGGTCAAGCGACCCTACGAATTTCCCAAACCTGCTGTGGCACGCAAGATTCTCCAGTCTGTCGTTGGCGAA…	MLDIKLGTHQNISLSGWQIAGTTAALVVASLFYLTWLRPRFFPKIRGVPGPPLEGWLLGHFREMLKQEPERALLQWNEQYGKEKGAFRVVSAVGLERLVVTRYSILKQILVKRPYEFPKPAVARKILQSVVGEGLLTFEDKAHRDLRMYMNKAFSPKHLQAQYEMYHGPVQNFLKIIKAQVEKDGGKTTMDMYAWSSRCLLDIIGLAAFGITIDSLHNDASPLGVAYHDLVSQQTTENLATMMFIMNIPLNLGSGAIGFLSSKSWGYSVVSGFVKGLTKIGLGKIFGEFEELAIFVRSMYTISKIAEKLREEKTAEALKLGPEGVDHGKVDVLSLLISASLFDEEVGSSYKMDGEMVKNSMLTILGAGHETTASGVTWTTYLLAKHPEVQDKLRKECQD…	GGAGGAAAGCGGTCGACTTGTTGTAGACGATGAATCAGAACGCAATCGGGTCATCAGGGAACTGCACGATGAGTCGGGACACAAAGGCATCGGTGCTACGGTACACGCTCTCGAACAGCGCTTCTTCTGGCAAGGCCTAGGCAACACCGTCAAGGAGTGGATCAAGACTTGTGACTCATGCCAAAAGCGCGAGCGTGGGATCATTGAGAGCGCAATCCGGGCCACGGTCCCACCGGGACTCTTTCAAAGGTTCGGTCTCGACATTACCTACTTGCCGAAAACAGAAGGTTACCGCTACCTCGTCGTGGCAAGAGACGACCTTAGCGGCTGGGTGGTCGCGAGGGCGCTCAAGAAGAAGACTGCCAGGGCTGTTGCTCGTTTCCTGGTTGACGAAGTCTT…
ThCYP7	smut_1646	AACGCTCGTCGCACATCCATTCAAAATCCGAAGATCATGACTACGGACTCCAGAAGAGTTAAGACACGAAAAGGAACAGCGACTTTTGTCCACTTGACATTCATGCAAGCACGACCAATTCAACAGGGACCTGAAGCGGCCGGAGCAGACCGCCGGGCGTCATCGTCACTTCGGCCTCGGTGCCGTCGCGGTCCGTCTGAGGCCTGATCTCGAAGGCTGCCAACATGTGCACCACCACGATCATGAGCTCCGTCATGGCGAATTTCTGCCCGAGGCCTGCGTTTTAAGGTTGTAATCGGATGGGATTATCCCCGGCCCGACCAGAGAGAGAGAGAGAGAGAGGCATGCCAGACGAAGGTCAGCAAGCTGAGTCGGCCAGCAAGAAAAGCTAAGGAAGAG…	ATGATCGCCTTGCTCATCTCCACAACCTTTATCCTTAGCCTCATCCTCGCCTACCACCATTTCCTCCGTCCCCCCTCCAACCTCGCCCCCGGAATCCCCATCGTACCCCTCTGGCTTTCCCTCCTCCCCTTGTTCCGCACCTGGCTCGGCCAGCGGCCCGTGGGGCAAGACGTCCATTTCGAGCGCTACCTCCGTCCGCGCCTCGAGCGCTTCGGCTGCGTCGTCTTCTTCTTCGGCGGACGCTGGAGCGTCCTCTTCAGCCACCCCGTGGCCATCAAGGCCATCACTGCGGGTACCGGTTTGGGCGGTAGCAGCACGGACGAGTTTCCGAAGGCGGGCAATCATATCAAGATTCCGTTTGCGTTCGACATTGGTTCGATCTCGGCTGCGGCGGAGTGC…	MIALLISTTFILSLILAYHHFLRPPSNLAPGIPIVPLWLSLLPLFRTWLGQRPVGQDVHFERYLRPRLERFGCVVFFFGGRWSVLFSHPVAIKAITAGTGLGGSSTDEFPKAGNHIKIPFAFDIGSISAAAECFVQRLGELSAECRRARSAVVLPVNDLVQRFTMQALLSSLFIRPVKLTLPPFLSSWGHIVSVIPPFLKLFTGSPPQFHLIHSQVKTQIFDPFFLTFPAADQWPWALLFPSRERARKLIQALEYEILQVVAGGQDLIQDDYHARGAAYSEDRVLSILDARAAAGSRPDKVGEGGNEEEEKEVGVAPITRSMLNATESGIWTPREMIDNAKILFIAGHENTQQALNSIIWQLAKQQAWQSRMRDQIIALTKTTTTPDTSIRKPAHLTQA…	CGAGCTTGACCCTCTGTCGATAGGTCTTTCTTTCCACTGTTTGCTTTGTTTTTGACGGGTTGGGCTGTCCGTCAAAAGGATGTTCAGGGATTATTAGCCTTGAAGGAGGCAATACCAATGGTACGAGTAACGGGAGCCAGGCTTTACAAGTGATTTGAGCTGGCCTGCGATGGTGGTCATCCCAATCGTGGCTCATCGCGGCGCTCGGGAGCCAAAGTAGTGTTCCTCGCAAGGTTTTTTCAAAATTCGAGTCAGCCGTGGGAAAGCTCATCACGCTGCCACTTCATCAGGCATCTGAACCTTACTCTCCTCCATGCACATTGATGCGACGAAGGCTCAAGTTTGTTGAGAAAGGTCCTTTACAAATTTGCCATTGCTATATAAACTATCTGATCGCGG…
ThCYP8	smut_2239	AGACGGCAGAGCTGGGGACGAGCATTAGGTTGAGAACTTGTAACAGAAGCGGTCCTGGTTTCTTTTCTCCTCTCCTCCCCTCTCCTCCAAGAGGAGGAGTTCAATTCTCGAGTCTGGTGACACGCAATGGCAGACCTCCGCGAGGCTTCATAGTGATTGCACTCTCTGCAAAACGACAGAGAGACAGGACTCAGTAATTGATGAGCATGCGAGATTTGCTTGAGGTAAAGGATGGCCAGCCAAGCCGGAACGCGTTTGAAAGAAACTCACCTGCAACCACCTTTTGGTCGGGCGAGACGAGCTCGAATTTGAAATGGCTGACCAGCATGGCCGTGATCAGCCGCATTTCGTTCTGCGCCATCTGGTACGCAATGCACTTGTGTGCGCCCGCAATAAACG…	ATGACAAGGCCATCGCTCTCCCAGGTTCTGTTCGACCCTGCGGTCCGTTCAGAGCTGCTCAACCACCCGCTCGTCGTCCCAACAGCTCAGGTCCTTGGCTCCCTCTTCGCCCTCGGCTTCACCTACTTCCTCTACCAGGCCTTCTTCCGCTCCCGCTACTTTTCCTCACTCCGACACCTCCCCGGCCCACCCTACGGACACTGGATCTGGGGCCAGACTCGCCAGATCATCCAGCGCGATCCGGGCATTGCCTTTGCCGAGTGGAAGGCCGACTATGGACACAAGGGCGTCATCCGCGTCATCACCGCCTTTGGACGTGAGCGCATCGTCTTCTTCAAGAAGAATGCAGTCAAGCAGATCTTGGTTGACAGACCATACGATTACCCCAAGCCAAGCTAT…	MTRPSLSQVLFDPAVRSELLNHPLVVPTAQVLGSLFALGFTYFLYQAFFRSRYFSSLRHLPGPPYGHWIWGQTRQIIQRDPGIAFAEWKADYGHKGVIRVITAFGRERIVFFKKNAVKQILVDRPYDYPKPSYLRRILGQVAGEGLLTLEGPEHSSLRKFLSRAFAPRYLQEQFESSYHGPIANLIKVWKDEVGASKEGKEIEVFAWISRCLLDIIGLAAFGYEINSVLDDNNDLGSAYHSVTKLQNGPNLLGLIAIMITPGAPAVLNWATGRKWTGDAMMKAYGILASIGLGSVATPLKNAGVFVSSMYTIESVAAKLMEEKMAEARRLGPAAMDSGKMDILSLLVKASMTEQTSYKMTAGEVKNQILTVLAAGHETTASGMTWTLWLLAQHPEAQEK…	ATCAGCTGCTTGTGATGGACGAGTACTCTGTGTTGAGAGACAGGAACTCCTTGTGGACGTTGCTTCAAGGGAACTATAAGTACAGGTACCGGTACCGGTACTGGCCATTCAAAGAGCAATTGCTCAGCCATCTTCCATGCATGCATGCACAGTCTGCAGATGCTCTCATGCCCTGCCTGCGGCTTCCTGGTCGGCTTCCATCCATCCATGCTCGTATGTACAGTACTTGCCCCCGGCCAGATCTTCCCAACCCCACTCAGATCTCACTTTTTTGCGGTTGTAGAGAGGCGAGCCGATCGACTGGTTTCCGGCTTGCCTTCACCTTCCGGAAAGGCCGAATGACAGGTTCCGAACAAGGAACCGAGACGCTCAAATGGATGGATGAGGCTCAGCATGCTC…
ThCYP9	smut_2430	GAGAGGGAGAGAGAGAAGAGAAACAGGTTCGAAAGACTCGGGATTTGCCTTTGATCGCACATGGGCATGCAGCTTGATGTATGCCGAGGATTGAGATCACCTACAGGGCTCTAAACCTGACAGGCATAGCGAAGCCCTTCTGTCGTTCCGCCGCGACGACCGGCTGCGTGACCAGATGTGTGACCGGGACGATCTTGACCGGCGGCTCGCTGGGCAGATTCGGCGGAAGCAATTCGAAGCTATGGACAAGTGCAGCCAGCACATACTTCATCTCCAGAATCGCCACTGGATACAGTAGAGGGCCAAAAAATTTCAGGTGAGGCCTTGATGAGCATCTTCTCGATGCGAGACGCTCGTCCTACAGCTAGATACTCACGTCTTTGACCGATGCACTGCTGA…	ATGTCCCTGTTCTTCGCCCACAAGCCTCTAGCTACTAAAACTTCTTCTCCTTTTCCCAACCCTTCCCCCTCCGCGCCACCACAGCCGGCGCCAGTCATGATCAACCCTCAAGAAATCACCATCGACGCGGCTCGCCTCATTCCATATCTCGCCATTCTGGGCCTCGCCGCGTACTACATCATCTGGCCTCTCATTCGACTCGTCCTTGCACCCTACCGTGGCACAGCAACAGCACTGAAGGGACCTCCGGCCAAGCACTGGTTGTTCGGCTCCTTCGATGCAGACGCATACACTCAGAGAAAGTTTGACCAATATGTTCTAGACACCATCGAAAAGTACGGACCCGTATGCTGCATCACCGGCATGGCACGACAGCCAATCCTGATCGTATCCGACTAC…	MSLFFAHKPLATKTSSPFPNPSPSAPPQPAPVMINPQEITIDAARLIPYLAILGLAAYYIIWPLIRLVLAPYRGTATALKGPPAKHWLFGSFDADAYTQRKFDQYVLDTIEKYGPVCCITGMARQPILIVSDYCAINHVLLHQPYDRIKCGAELLRRHVGHGLLTESGATHRRQRRVASPAFSKAAVFGMSAILQQKADAVVERLRHQLAISDGKDGGTHGHRRDLARIFGAYALDVLGSAGFGYEFSALTGHEEISPLQAAVQKRMRLATSKTPYALLRLIGGSRVESLGRLFRIQEQAELDEATAVVHRVSRELVMHARMNANTDQKQSRDVLSLMVRANISESVRPSQRLSDEELMNMIPVLIVAGHETTSTSLAWGVWNLVKDKNGLLIQKRLRE…	CAGTTTCGCGTGCGCAAGAGGAAAGCAGCGGAAGAGCAGAAAGTACTCACCCCTCTTGAGGGGGCCGAGCCGGGCTCCTCGCATCCAGCCTGCCTGATTGAAGGGGGCGAGGTCGGGATGGTCATCAGAGCGCGACTCGACTCGGATCAGAAGCCTGGGCCCCCCGAGGACCCTTCTACTTCCGTCCTCCGTCCGGGTCAGCTTGGAACATACCCTAGTCGACCTCGGAAGACCACAAGGTAAGCCGACTCCCCATACTACCGACAGGGACTCGAACCGTTCAGCAGTCAGAGCTTGGGCGTCCGCATGGCGATACATATACCGACCCCAGTCGTAACCGTCGGGAACGAGTATGTCGGAGCGGTAGAGCCGGGACCAAGTGGAAATCCGAAGTGAGTC…
ThCYP10	smut_2486	CACCGATTCGAGCATGGTGCGGAAGCCGTCCCGGAAGCCAAGCTCCTCCTTGAGGATGAGATCATTCAGCTTTCGGCGCTCGGTGTAGCCCATGCCGAGGGTGTCGACCATGAAGTCATTGCTGTCCCGGAGCGTGATGGTACCGTCAAAGTCGGTGATCATCAAGAAGCTGCGGGTTGGAATATCGAGGAAGGAAGGGACCGGATCAGCTCAGCGCACGGCCGAGATCCTTGCTCAGCCTCAGAGTTGTACACTCACGGTGCATTTTGGTACTTGACGTTTGTGTGAGCCATGGTGAATACGATCGAATGCTCAGGCTGCGAAGTCGAGGTTCATGGAAGGTCTCCCCGTCAGGTCGTCATCATGCAGCAGGAGTTTGAACAACGTTTCTTCTTGGAA…	ATGGCGGTGCTGTCCCAGATCGTGGACGCTTACACATCTCTGGGTGTATATCGTTATGTTGTCCTTGCCCCGCTGCTCGTCACACTGCTTCCTCTTTCGATTGCCCTCGGACTGCTCGTATATTTTGGGTCGCTCATCGTACGAAGGGTGGTGGAGCGCCATGTGCTTGGCACCGACTTTTATCGCTTCCTGCCCTACCCAAAGCTCACGTCGCCTTGGTGGCCAATCGTGGGAAATATCGATCACATCGTCAAAAGTCCACCTGCTGATGGCCATCTGGATTTCATGCACGAGGTCGGCCAACCCGTTTTCGCCTATCGCTTCATCAACTACGATGCCCGACTTGTGATTGCAGACCCTGTTGCCGTCGCGTACATCCTCAGTTCGGCACACAGCTAC…	MAVLSQIVDAYTSLGVYRYVVLAPLLVTLLPLSIALGLLVYFGSLIVRRVVERHVLGTDFYRFLPYPKLTSPWWPIVGNIDHIVKSPPADGHLDFMHEVGQPVFAYRFINYDARLVIADPVAVAYILSSAHSYDYVKPEQTRRFLANLLGEGLLTAEGDDHRRARRVLQPAFNLANIRNLTPIFFRFANMLSAKLAAKVDATEGPAPKSFLPGQSDLAAQHSQKQRPVIDVMYWLGLTTMDVIGVAGFGHEFHALERIEEDGLKKDVIANAFTTLMSASTDPGIFQFLLFVLSRYPAFQWVDKIPTRRQKVMKSTYKLLEKTSMEIINKKKADVLEEIRLAKGSTNGDAKTGATKEFFEELTDAGAPKDLIHLMLRANLADDLPDNLKLHDHELLGQIT…	ATCTTACAAATCTCCCGTGTTTCTCATTTTCTACGTTGCGACAGATTCAATCGAAGCAGCCTGCCAGGTCGGATGGATGTGCCTCTTTCTGTGAGCTAAGCTGTCAGCAGACGGCCTGGCATGTGCGCTTTTGGCATGCTCCCTACCGGTGGGCCATGAATCCTCTATTTAGTAAGTCTGATTTCTTCTAGATGATAAGAACGCAGCAACCTCCTCGGTCGGTATGCGGTACGGGCCAGCTGGACGGGCTGGTTGGGGCAAGAGTGCCGGCACATTTCACCAACCAGCGCCGCCTTCGAGAATGGTGTTCAAGATCTAAGCGGAGTCCATGATCTCAGCAGGCTTGGCCTTGCCTTCGACTACCTTCTTGACCTCGTCTCGAATGACCGTCCAGTCCTT…
ThCYP11	smut_2490	GGGGGGGGGGGCGGGCAGCAGCCGGCTAACTCGTGATCTAAAAGCTCGGAAGCGCAATCGCAACAGCCGCCGGAGAGATTTCGATAGGGCGCTCTCTCTCTCATGGAGCTCTCGAGACCCGAAGTGGCATCTGCTTCTTCAGATGCTCCTGGCCCTTGATCCTCGCTCCGAGCACGACGTCCTGCTTGGCCTCAATCTCCCAGTCCGGGATGATGTCAAACTCCAAATCGCGGATAATCGTCGCCAGGATCGCCTTGAACTCGGCAATTGCAAAGGTCCGGCCGATACAGCCTCGGGGCCCAGCGAGAAAGGTCCATAGGCCCTGCGAGGGCGAGCCTGAGGACCAATCGGGCGAGAGGGAGGTGATGGTCTCTGGCAGGTTCTCCCATCGGTGCGGGT…	ATGCATTCGTTACTATCCTCACTCAACTCGGCCCAGTCGTCCCTGGCATGGAATGATGTTCACTGGCTCAGACTGCTCCTCAGATTGCCCATCTACCTCGCCACCGTTGCCTTCTTCCTCATCGCCCTCTTCCTCACCTACGCCTTCTTCCGCTGGTTCCAAAGATGGGTCCGATTCCAGCTCAGAATAGACATCTACAAGTCTCTCAAAATGCCCCAGCCTCCAAGCCCGAGGTGGCAATTCCACTTCATCGGACACCTCAGAGCCATCCTTCGAATGCCTCCCGCAGAGGCTCACCTCGCGTACATGCGCGAGACCGACTGCCCCGTCTACACCTATCGAACCTACCTCTTTGCAGACCGCGTCTTCCTCGGAGACCCCAAAGCCATCGCATACATT…	MHSLLSSLNSAQSSLAWNDVHWLRLLLRLPIYLATVAFFLIALFLTYAFFRWFQRWVRFQLRIDIYKSLKMPQPPSPRWQFHFIGHLRAILRMPPAEAHLAYMRETDCPVYTYRTYLFADRVFLGDPKAIAYILSSQNSYDFEKPKFVRDFLTNVLGEGVLVSEGEKHRRARRVLQPAFTLGTIRALTPVFFKYALQLRKSWLDCVDKTEGPASRAFLPGQSDISATVSSKGRPVLNVAIWLGLATMDIIGEAGFGHEFKSLEGTSNPSAAEDVIKRAFVSITAASESPNAFDIITLIAARITGLSIFQRLPTKRSRRIARQYKLLREISQEIISKKKAEAKEEIEALRSASSRSYGFSASSQAEKEKNKAPQVLSVSATKQMFDDLNDGSERPRDIIH…	TCATTCCTTGAATGTATGCCTTTCACCCCTTTGCTGATCGAATAGAGGCAATGACGGAGAGAAGGTGGTTGCAGGATCCACTGTCCTTACCCGATGATGAGGTTGGTTGCTCCCCTTCCTTTCTTAGCAGTGAACAGAGCTGGTTGGCCTCCGTGCTATGATTCCTCTTACGAGTCGAAGTGGTGAGACAGCTGAAGGTCACCAACGATGGATCAGACGATAATCGGGTGGAAGAGAGAGAGGAGAGATGGAGAGAGACCAGTGGAACGGGTGGGAGCAAGTGCTGGACCATTTGGAGTATAAGAGGCCCTTGACGTCTCCGAGATGGGAGACTGACATGCATGCATGCATAGATGCGTGTGGCTGTCGAATAATAAGTGTGTATGCACGCTATGATAT…
ThCYP12	smut_3024	TGGTGTTTTTTTTGGTTGGCGCGGGAGAGGACAGCAAGGCACTGCTCAAGGCTGAGTGAGAGGCTGGCAGGAGTGAGACAAGCTATGCCGGGCGAGATTGTACAAATAGTAGACGGAAGTTGAGAGATGTGGGCCGTAAGACAAGTCCTTGCAGAAGGGCCCATCCAGACCAAAACTTGCATCGCACTGCCACATCCACCAACCTCGGCAATCCTTCGCCTGCCTGCCTGCCTGCCTGCGGTCACCAAAAAAGCGGTCTACGAGTCCTGTTCGCCCCTCCACCAACGCACCGAAGTTGGCCGACACCCGTCCTTCTGTCTCTGTTGAGCTGACGCCTGTTGAGGGGAGTCTTGCGTGGGTCGAGAACCTGTGTGCGGGACTTTATCCAGCTAAGAGGGC…	ATGTCGGCCACTTCCCCCCAACGGCATCTGGTCGAAATCCCATGGCTCTCCCTCGCCACCCTCTTCTTCTTTCTCTACCTCGGCCTCAAGCTCTCCAGACCCATCCGCAAACTCTACCGGGCCCCACAAGCAGTCGCGCACCTCCAAGGCCCACCCATCAAGCACTGGCTCATGGGCTCCTACTCCAAGCGAGAACTCGCAGGTGGCAAATTCACACACACTGTCCTCCGACACATTCAACAGTACGGCAAGGTCCACGGATCGGTCCTGCTCGGCCGCAAGCCGCACATTGTCGTCGCCGACCCCAAAGTGGTCAACAAGGTCTTTCTCCAGGCTGGATATCCCAAGGTGCCCAGCAGTCTTGCGTTCATGCGCAGACATGTGGGACGAGGCCTTCTT…	MSATSPQRHLVEIPWLSLATLFFFLYLGLKLSRPIRKLYRAPQAVAHLQGPPIKHWLMGSYSKRELAGGKFTHTVLRHIQQYGKVHGSVLLGRKPHIVVADPKVVNKVFLQAGYPKVPSSLAFMRRHVGRGLLGEDGEAHARQRKIASPAFTTAAVNAMHGTIKEKGMSLVERINRVLGEAEAAQSDGAGVLTNCAEHWLKMALDVIGSCGFGYEFNSLYEDCRTPLDDAFASLMASMSTGTTYAALRTRFGSPIEKIGRYLRIKEQVELDDATQTVRNVSRALVNRAKAQAWQDGDFSDGLSTSACSDTSSLIEAEDEFLQMATQDPNSRLVEDRSFGSALQKSTKDLLTLMVRANLSEKLKPSQRLSDTEMSGMVPAMLSAGHETSATALSWACYAL…	GCTTGGGAGGGATCATCCTTGTGGGGAGGGAAGGGTTTGGGCGATGCCAGCAAATGAAATGAACGATCCACCCGCTGGTCACACTCACTTAGCCGATCGATTCATGAGCACCATCCCGCACGAGGGCCATCAACTATAGAAGAGGTCCTGTTTTAGTGCAAGTTCACCAAGGTCAACAAAGATGGCTGCCCCCTCACTTTACGGCAAACTCTTCGAACCCAGCAAGTCTCTCTCACACCCGTTCGATGCATGCAAAGCCCTGGACAGTCCATTTGGTGAAAAGAGATGGGAAGTGAACTGTATGTATGTACTATTCTGCAGAGTGATCGATCCCGTCTCTCGTTGTTAGGCTTTAAGCAGTACGAATGTGCATGTCGAGAGGGTTCAGACTGGCGCATC…
ThCYP13	smut_3982	TAGACGGACAATTGCATCTGATACATGTTCATTGATACAGCAGGAGGAAACGCGTGCAGCATCGTCGGAATATGGCTGCCTTGTATCGGAGAGGGCCATATCAGGGAAGAGCCTTCAGTCGAACGGGCATCGCCGTTCCTTCGTGGCGACGCCCTTCGATCTTGGGGTGGACCACCAGTTCCGCGATACCTAGACGAGTCAGAGTGACAAGTCAATGATCGGAACGCAATACCGATGTTTCGCCGCTTGACTCGAGATGGACTCACCAATGATGTCGACTGGAGGCTCGTTGGGGAGATTGGGAGGCAAGACCTCAAAGGAGTTGACCAGATGAGCGATGGCGACCTTGAACTCGCCCACAGCCACTGCAGAGGAAAGATTTGCTCGGACTCAGTTCTT…	ATGGAACGTACGCATTGGTCGACGGCCACTCTGGATGGACCGGAAATGATCTCGACATTCAAAGTGCTCGTTCTCGTCGTCGTCGCCTTCTTTGTCCTGCGTCCCATCGTCCGCTTTGTGGCACGACCGTACACAGCTGTGTCCAAGACGTTGAAGGTACTCCCGATCACCAACTTCTTCTGGGGCTCGTGGCCAAGTCATGCCGAGCTCCGAGGGGAAATCGACATTTACATCGAAAGGACGATCAAGGAGTATGGACCGATCTATGGACTCACCCTTTTTGGAAGACGGCCCGCCGTTGTTGTGGGCGATCACCGCGGAATGAACCGCATTTTGCTCCAGACCCCATATGACCGTGTCCCGCTGATCTCCAAGGCCGTCAGACGGCACGTAGGAGCA…	MERTHWSTATLDGPEMISTFKVLVLVVVAFFVLRPIVRFVARPYTAVSKTLKVLPITNFFWGSWPSHAELRGEIDIYIERTIKEYGPIYGLTLFGRRPAVVVGDHRGMNRILLQTPYDRVPLISKAVRRHVGAGLLAMEGQDHRRQRKVAFPSFTASAIQNMTPIFHEKAEIWIARLRQQVASDTTAETQIYGFKLNMAKEFFSFALDVIGLAGFDYEFNSLAGLETSPLERAFSECLHLLTTGTVYSALRTLLSEPMEWIGRKVGVREQLELDSHKKLVDGISAELVQRAKSEDASGKKDLLTLMGAYNLDSDAILGGDKSGHQTDLTSTCTVRANTSEDFKESQRLSDEELAQMVPVFLFAGHETTATALCWAMLALSDPARGPSVQQRLRKELFAN…	GATCGGCGAGGAGGGCTCGATTTTCGTTCGTCTTACTGCCTGCCAGGCAAGGTAGGGGAGTAGAGTTAGCAGCAAGGCAGCGTTTCCTTCCTACCTTTATACACTCTAGCTCAGAAGCTCTCTCCGGTCCACGCAGTGCCTTAAGCATGGGCCAGGACTCGGAAGATTCTCATACACGCACCGATCGTAAGTACCGAATTTCTCTGTCCCACGCCTAGTTTCGCAGCACAGTTCTATAATAGCTGGGTCGCCCCCATACTTGCGTTCTGCTCAGGTTGTGGTGCTGCTGGTCCTTGTGTTCGAATTTCGTTCGCTTTGACGCTAAGGTAGCGCGACACTACGATGCCTTTATCCGCCTTCTTGGTCCGACCGAGGCAACAAGGATGCTCTACCTCAGCG…
ThCYP14	smut_4034	CCCGTCCACGTGCGATTCTACCGCTTCATCAGACAGGATCCCAATGCCGAACTTCCCTCTTTTAACAACGAAGAGGACGTGGAGAAGGGCGCCGCTGCCGTCGGTGCTTCCAATGGTGATCGCGTTGATTCCATGGCAATGGACAAGACTGGCCGCTACGGACACCACGGAAGCGGATTCCCCTCGCGAGAGATGACTCCAGCACTCGGAGCCGCCAATGGAGACCGTGACCTGAACGAAGGCACCTACTCCGTCCCCGCCATCAGCAGGAACCCTCTTGACAATGTCAACACTGCGGCCCTCAGCCTGAACGCGCCTCCAGCCGCCACACGAGTAACTTCTGAGGACACCCTATCATAAAGTTACACTGCACAACCCGGAGTGGCCTAATACACGACA…	ATGCTGCAGCTTGATCTCACCGTCCTGGCTAACAGCCTGTTGTCACCGGCATACCTCGCCCTCACTTCTCTCCTCGCAGTACTCGTATATGCGCTCTGGTCGATGCACAGACAGCCCTATGCAGAAAACCTGCGCAATCTGAAGGGCCCGGGATGCAAGACTTGGTTCTTTGGAAGCTTCCCGCCTGGCGCAGAGATCAGTGGTCGATACGAGCTCGAATTGAACAAATTCGTCAGGGAGTATGGGCCGATCTGCACCTATTCTGAGATGGGCAGGGTCCCCGTCATCGTCCTGGCTGACTATCGGGCTGTGAACAAGGTCCTACTACAAACTCCATACTCCAGAGTGACCGTCATCAATGATCTTGTCAAGCGCCATGTTGGCTCCGGACTCATTGCG…	MLQLDLTVLANSLLSPAYLALTSLLAVLVYALWSMHRQPYAENLRNLKGPGCKTWFFGSFPPGAEISGRYELELNKFVREYGPICTYSEMGRVPVIVLADYRAVNKVLLQTPYSRVTVINDLVKRHVGSGLIATEGAQHRRQRRVAQPAFTQASVYRMAPTMHEKAGQMVTRLRRTLAQTTASNDEEFGSYVDITKHIFPCTLDIIGVVGFNYEFDSLLRDENSSELEKAFHGCLETIVTGTAYNLLRIALGAPVEAIGRLLGTKSVNSISIISCDYSLTQGINLALQEQRKLDDAKSIVRAMSAQLVEKAKAEGNEGTDLLTLMVRANVSADVKDSQRLTDEELREMVPVFLFAGHETTATALSWSMMELMNANYGKQLQERLRSELTGQDVSWQSDP…	GTCGACAGCTGTCAACGTCCTCTCCTTTGATAACTTTCGACACCTAGCCTCCCTCACGACCCTCCTACGACACATTCACGATGCCTGCTCGAGACCACTTGATGGCCGCCACGGGCGAGCTCATCGGGACCACCATGTTCCTCTTCCTCGGTGAAGGTGGTGCCAAGACTGCACAACTCTCGAGAGCAGCCAGTCAGACCGATGTCGCAACCGTACTCAGCAACGAGTCCATTCTCTTCATTGCTACCTCCTTCGGTCTATCTCTGCTCGTCTCTGCCTGGCTCTTCTACCGAATCACAGGTGGTCTATTCAACCCAGCAATCACTCTCAGTCTCTGGCTTGCTGGTGTATTGACCTCGAGACGTGCAGCGGTACTGTTCGTCAGTCAGCTCCTCGGCG…
ThCYP15	smut_4035	GTATTCTTGCCTCTGGCTTCTGGCGCAGCAAGATTCAAGAACCCTCGGCACTTCTCCAGACCTTGGTGCGATCACCGCCGCGTTCCCAGGAGCCAGGACCGCGCATGGTCCACTGCCAGTCAGCTAAGGCTCCGGTGCTTGATTGCAATGTCCCTGCTGCGCGTGTGAGGGGAGGCAGAAGTGAGAATTGCCCTGTGATAGTGGCAATAATGCGCCAGGAACCCATCTGTAAACCAGCACAGTACAATCTGCATGCAATGTTTCTCTGAGCTTGTTTCTTTGCGTCGGCCCGGACGCAGTGGATGGGGCCAGGACAGAGGAAGCTGTGTTGGTTGCGGATGATGATGGACTGTAGAACATCGGGATGAAGATCATTCCCGAAAGAACCGGACTTGGAAG…	ATGGAGCGCACGCAGTGGTCCAACACCACCCTGGAAATGCCAGAAATGATAACCGCATTCAAAGTGCTCGCCCTCGTCGCAGTCGCATTCGTCGTCCTGCGCCCCATCCTCCGCTTTGTCACTCGACCATACACTGCCGTCTCCAAGACGCTCAAGGTAGCCCCGATCCGCAACTTCTTCTGGGGCTCGTGGCCACAACGAGCAGAGGTTGGAGGCGAATTCATCGTGTATCTACACAAGACGATCGAGGAGTATGGGCCAGTCTGTGGACTCACCCTCTTCGGAAGACGGCCTGCCATCGTCTTGGGCGACCACCGCGCCATGTCCAAGATTCTCTTGCAAACTCCTTACGATCGGGTACCCATGATCAACAAGATCATCGCTCGCCACGCGGGCGCC…	MERTQWSNTTLEMPEMITAFKVLALVAVAFVVLRPILRFVTRPYTAVSKTLKVAPIRNFFWGSWPQRAEVGGEFIVYLHKTIEEYGPVCGLTLFGRRPAIVLGDHRAMSKILLQTPYDRVPMINKIIARHAGAGLLTMEGQDHRRQRKVAFPSFTAPAIQNMTPIFHEKAEILMARLRQQVASDTSAETQAHGFKLNMAKEFFSFALDVIGLAGFDYEFNSLAGLETSALERAFSECLHLLATGTIYSALRVLLNEPIEWIGRTLGVKEQLELDSHKKLVDDISAQLVKRAKSEDGSEKKDLLTLMVRANTSEDLKESQRLSDEELAQMVPVFLFAGHETTATALSWAMLALSDRAKGLAVQQKLRKELAANPSWRDNPVDLDALPYLDAFCRETMRFY…	GGTGCCACTTCTCCCTGATCTCTCAATCCTGAAATCGTGCTCCCTGACAGACCATATCTGGACGCTTTTACTCGTGAGACGCTACGATATTACTGCCCGGTCCGCAACGTCCCGCGCCAAGCTCCTTTCGACGATGTCATCCCCCTTTCGCGACCTGCCGAGATGAAGGACGGAACGTATGTGAACGAGATCCGGGTGCTCAAAGGCCAGACTGTGCAGTTCCCGGTCGCGATGATGAACCGAGATCCACAGGGTCTCTTTGGCGCGCGGGCTGAAGAGTTCCTACCTGAAAGGTGAGCGCTGTTGAGTTCGAATGACCGTGTCTGGCCAGGTGCTTCAGGAACTGACATTGTCTGCGCTGCAGATGGCTGCCCGAGGACCACCGTTTAGCGTTGCCGC…
ThCYP16	smut_4876	CAGTCAGCTCGCGGCCGTCGGCAAGCTTGACTCTGACAGGCGATCCCGGTTGATCTTGCACATCGACGAGTTCCGCGTTGAACAGAGTCTTGGCTTCGCCTCCAGCTGCGTCGTACAGGGCGTGGTGGAACGCGTGTCGCTCAATCTTGAGACGGGATATCCGTACAAGTCCTCTACATCCTCAAAGCTGAGCGAGCTCCACTTGGTAGAGTTTCGATAGACATCGACGCGCTTGACGGGCTGTGCTTGGGGGCGGATGACATCGTATACTCCGAGCTGGTCTAAGACGCGGAGGGCATTGGGTGCAAGGGAGATGGCGGCACCTACGGCACGAAGCTCCTTTGCTCGCTCGAGGACGACGTAGTCGACATTCAGTTGCCGGAGCATGGCTGCGAGTGT…	ATGTCCGCTTCCCGGCCATATGGTAGCATCAAAGCCTGTCAGCGGCCACGATGCCAGAGCACTCTGCTCCCACTATACGACCGCTCCATCACTCTCGCACCTCTGACTCCATACACACCAGCACTCCTGGCTCTCCTCCTCGGCAGTCTCGTCCTCCTCTACCGGTTGCAATCTTCCGATGGCAAGTCCTTCCTATCCGGCAGATCGAATAAGGCCTTTCCCGAGGCCCGAGTCGGCAAGGGCATGTTCGCTTCCATGAACGCCTACAACTCGAACCCCGTCGTCTTCCTTCGAGAGGCGCGCTCAAATTATGGCAAACAGTTCAAGATCCCTTCGCCCATGGCGAACACATACTTCTTCATGACCAAGCAGATGAACCGCTACTACCTCGAAGTCAAG…	MSASRPYGSIKACQRPRCQSTLLPLYDRSITLAPLTPYTPALLALLLGSLVLLYRLQSSDGKSFLSGRSNKAFPEARVGKGMFASMNAYNSNPVVFLREARSNYGKQFKIPSPMANTYFFMTKQMNRYYLEVKEDIWSFGDGMGIFLKKIVLPGYFDNLSLFVSSVNRGVNRPAALRAWADNVAEEATKCFDAWSEKDEVDLFEASSELVQRVLVRCMMGMDFYDEHLDELIHHLHEMERDIGHPLNFLLPSWRRSSPASVWEDSLDYVNFTLKDKATQSLEKYFASHHTLIMFAAHTSTVASVAWTIVELLRHPEELAKLQASLEEQNDATPWSSRWTQQPQIASCLRESGRLYSGVSMLRLARKGTTLPDGSYVPAGSVVSISPYLTHRDEELYAEP…	CATCATTGCGTACGAGTTGGAAAACTCGGACACGGCCTTGGTGCGAGGCATCCGTCGGTCCGCGTATGCTTGCAGCGCGGTCTCGATGGGCTGCTTGTTGCGGACCAGGCTGTCGACGAGGGCGTTGCAGAGTTCGGTCGCGTCTTCGATGGCTTGGCATGCGCCCTGGAGCAAGAGACAAGAGGTCCATCAGTTCAAAAGAGGGGGGGGGGGGGGACGGAACAGCGTCTTTAGAAATCACGATAGAGAACTTACCTGGCCGAAGAAGGATGTGATGGCGTGTCCGGCTATCGATCATTCAGATGATCCACGAATCAGAGCCAAGGTCGCGTCTCAAGGCGCACATCATCAATGCACTCACCATCACCCAGCAGTGCGACGCGTCCAGCGGCCATCGAC…
ThCYP17	smut_5517	TTCGGTGAAAGAGAGGTGGGGAGTTTGAACATGTTCCGTAGCAGGGGGGTATTGAGGGGGGAAAAAGCCATGAACAAAACTACTCCATTCAAACTTTTCTTCATTGCTGTCGCCGCCTAAACTCGACCTTGTAGGGCTCCATGGGGTGCGTGACCGAGGAGAGGTAAGCCGGCGGCCAGCTCGACGTCTGTCCTTGCTCCGCACTCGCCCAGTGAACGTCGTACAGCGGCAGGATGGCAGCGACTATGCTCAGCGCTTCAAAGTCTGCCAAGGAGATTCAAATCATGAGTCGGCACATGTACGGCGAGAGGACCAGACGCGGTCTCGATCGAAGGAAAGGGAAACTCACTGGCTAGATTCATTCCAAGACAGAGTCGAGGCCCACCGTTGAACATGTGC…	ATGCTCGACTTTGCCCCCTCCACTCTGGCCGACGTCCTCGACCGCACAGGCATCCTCCTCCCCTCGGCCGCCTTTGCCCTCATCGTCCTCGCCATCATCTACCATGACCGTGCCCTCTTTGCCCCAGCCCGTCGACCAGGCGTCTTCTACCCGGCAACGCACTGCCTTTGCTCGGCCACACCCTCCAGGTCCTCCGTATGGGCACCAAGGACGAGCTTGATACCACTCTCGGCTTTTCTCGACAGTCACCCATCTCAGCTTGGGGTATGGAAGCACGCCCGCAAGACGGCCTCCCACATCTTCTCTGCCGGCCAGTTCCGCAACTGGGTCCAGACCGTCGTCCACGACGAGCTCGACAAGGTCGTCTCCATCCTGGACCAGACAACCGCCTCAAAGGGC…	MLDFAPSTLADVLDRTGILLPSAAFALIVLAIIYHDRALFAPARRPGVFYPATHCLCSATPSRSSVWAPRTSLIPLSAFLDSHPSQLGVWKHARKTASHIFSAGQFRNWVQTVVHDELDKVVSILDQTTASKGSNKDPQGVIVLPELFFRYTLNSFSRMATPVPFAVAFDYAQLVINERILMPGFQFFEIFSSQGKKMKQAISTVRTFAGQIIDQRLQAAREAKRQEALNPQSAPTHEGGSISKLAKKDGKDLLDLFMETTDDREELLITVLNFLIAGRDTTAQLLSWFFYEMMANPEYVDGIRRELTEVLGDCPPEGYRLPYERMRDLPYTFACITEALRLHPSVPKNGKQCTKDTLLVPASPNPHNLPPLQVFKGEMIGWSDWVMARIPEVWGPDCE…	TGTTTTGGGACAAGATGCACGGCAGGTTGGGGGCGGAAGTAAGTGGGGGCGTGTGGTGTTTCAACTTTTGAAAGGGGAGCGAGGGATCAATGGTTGAATATATATGTACAGGGAAGAGAGAGAGAGAGAGAGAAAAGGAGTGGCCTTCGGGCGGACGGGCAGAGCGCTGAGTTGGCCAAGATCTGTTCAGTCAGGGTGGCCCTCGGTGTTGATCCACGTGAATGCTGCGTGCGTCGATGATGTCGAGAGTTGTGTCAAAGCGTTTACGTGGTAAATTTTCGATATGGAAGAGATGATGATTTGAGCAAGAGGCCAGGCGGGAATGTTGATTAGATTGATATCGGGCAGGGGAACACGGGCGGGAGAACAGATCCGACGACGACGACGACAACAACGACG…
ThCYP18	smut_7145	TGGAGCAGCGTCGGGTGGCGCGGTTGGCGCTGGCGGTGCAGTCATCAGCAGCGAGGAACTCGAAAAGCTGCGTGCACACGAGAAGGCTCACGCCCGGCGCCAGATCAAGATCCTCGAGCGCTACCTGAACGAATACCATCGCACATCTGGCCGAGCAGCTGACGACTTGCGACTGGAGCTCGGCAGCGTGGACAAAGTGGAATACCGCCGTGCCTTTAGATGGGACGGGAGAGCAGACAGGCACCCGCCCTGTGAGGATGTGAGGGATCGATTCGTAGCAGAAGCGGCGTATGGCAAAGCAGGCGCTCACGAAACGAAGCAAGGAGAGGCAATCCTGGACGCATATTCCTCGTGCCTTCATAGCCTTCTGGATGACATCGGAGGCAAGAGTGAAGCCTT…	ATGACTGGAAGTAGTGCAAGACTTGAGGTCGATGCCGGCAGGCTCGCCATCTATGTCGCGCTGATTGCTGTACTTACCTTCGTCGTCGTCTTACCCTTGGCTCGCTTCATTCTCCGTCCGTACTCCAGCACCGCACGAGCCCTCAACGGCCCACCCATCAAGCACTGGTTTGCCGGAAGCTGGGACGCTGACACCTATACCAATGGAAGGATCGTACAGGAAATGCAAAGGAACATCGACGAATTCGGTCCCGTCTGCTCCTTGACCACGCTCGGAAGGAAGACGAGCTTCATCGTCGGCGATCACAAGGCGGCCAATCACGTCTTTCTCCAGAAACCATACGCGCGCTCCAAGCTTCGAGTGAACATCCTGAGAAGGTTTGTCGGGCGAGGACTGCTC…	MTGSSARLEVDAGRLAIYVALIAVLTFVVVLPLARFILRPYSSTARALNGPPIKHWFAGSWDADTYTNGRIVQEMQRNIDEFGPVCSLTTLGRKTSFIVGDHKAANHVFLQKPYARSKLRVNILRRFVGRGLLTEEGATHRRQRKIANPAFTVNAVFDMAPIVREKVGTFMKRLQEYTTADMDPSKTKYGTRIDISGDFQRVTLDIIGKAGFGYEFDSLVKMGGHVSELHKAMIMSRDLNSTRTLYATARLVFDKPVTFLGRLFRVKEQVILDKAQKILEDVCQDLVDRAKAEAESSGTHSSRDVLSLMVRANVSPDVKPSQRMSSKELISTVPVLLLAGHETTAATLSFAVHEFTKSEHGKKVQERIRSELSESPGWDEDASMLDSLPYLDAVVREML…	AACTGGGATCGCGACGGCTGGGCTACACCAGAGAAGGAGCAGCAGCTCACAGCCCTGCTCTTGATTGACTTGTTGGCCTGCCAGTTCGCATCTCTGGTCAGATGGATTGAGACCCAGCATCTGCTGTTCTCTGCTCCCTACGACTTCGAGCGCCTGACCGAGTGTGGACCCTCACCCACCCTGGTCGGCATGGCCCAACGCACTCACGAGCTCAAGTACCCCAAGGCCGACCTTGCCCGCGGCAAGCGCCGCGTCATGCTCTGTCATGGCAAGAACCAAGAGGCCATCCACTATGCTTACGCCGACATGGAAGAAGATGCGCCGGCCGAATCGAGCAGTGCCCCAGAGACCACGGCGCCTGCACCCGCTGCCGTTGTAGCCGCACCAGCTGCTGCTGCC…
ThCYP19	smut_6235	CAAGATGCATGCATATTTTCAGTGGGCACATCAATAAGAGCTGGTGCGTTCCATATGAGGAAGCAGGAGCCAGGCGTCGACTTGGCCAATGGCCAATGACGCGTCTTGGGGGGGAAGCACAGCCTGATGAGCGAGAGAGCGATTGATTGACCGAGTAGCGTGAGAATTGGGTTCTGTGCTAGAGGACCTTCAGCCCCGAGCTGCTTAGCGCCGGCCCTTGGGTCCACTGGATGGGCAGGCAAGGAGGACGTCGATCTCCGATGAGGGAAAGGGTCTGGCGACATGCACACACGATGTGAGCACAGACGACGGTTTGAGAGCGGATGCCCAGGAGTGAGAGGGGCAAGGGATGTCGGCAGGGACAGCAAGCACGTCGAGACGCTTCCCCCCGCACGGGAC…	ATGAAGCACGCTTCCGCCCTGGCACCACTGGTCAGCCTCATCGACAACCAACAGGCCAAACGATCAAAGTCAGACGGCCTCACAGATGAAGAATACTACCTCGGATTGGCGGGTCTCCCTCCCGCCGCCTCAAATCCACAACGAGGCCTCATCTCCAAACTCTTCACCTCCCTCCGCTCCGGCCTCCAACGACTCTCAGCTTCAAAGGAAGACACCGAGGCAATCTGGTCCGTGCTCGAGACCGCCGCCGGACAGATGATGGGCTACGCTCAAGACGACCGCAGCATGATGCTCGAGAAGATTGTCACCGCCCTCGCCCTCCAACCAGAAAACTCAAGAACCGCAAACATCATCACCAACGGCCTCATCAACATCCTCTACAACGACCTCGATCACCCA…	MKHASALAPLVSLIDNQQAKRSKSDGLTDEEYYLGLAGLPPAASNPQRGLISKLFTSLRSGLQRLSASKEDTEAIWSVLETAAGQMMGYAQDDRSMMLEKIVTALALQPENSRTANIITNGLINILYNDLDHPPRATLSAPYQFRTVDGSGTSAFNPQLGAGFTPYARSVSAMTPTSGGRPESSLLFSFANVIIHDIFNTKMDQPEINQHSSYLDLQVVYGKTEEENRRVRTGKDGLLLPDTFADKRIAMMPPSTGALVVLFSRHHNYIAARIRDINERGTYRTEQQFRYDPALRQKAEAMYQSRKAAADAQQAAASSSSDKIEHSSSIASLSETIEELVHAALVAQDDEIFGRSRVVNCGFFVACILRDYIPAILNQTGSGWYLDPLKEFNNAGPKCP…	GCCAAGCCTGTCCCCGTCTTCCAAACGTGGGCGATGGGTCTGATGGAGCAGTCACTCCTGATTCGTGTGATCTCGATGCAAAACGATGGATGGGCACAGCGGTTAAAACAGGGCATTGATCAGGTGAGTTTCCTTCTGGCGAGTGTGGTCCAGTCGGCGGATAGAAGAATTGACACCTTTGTTATCGCCGGATGGCAAGGTCAATCGGAATGGTACCGGACGCAATGCGAATGCGTGGCAAGCGACCAAGACTGTGATATTGCCGTCGCTGTTGGCGCTGATCTTGCTGCTCACGGCACCGCCACTGCAAGTGGGCCTCAACTTTGCCTTGCGGCCCGGTCCTCCTCTCACGCCTACGTTGCAGCAAAGTGCTGTGCGTGCAGCCTACAAGTGGTTCTC…
ThCYP20	smut_6314	CACATCTTCGCGCACGGCAACGCACGATCGCGTGTGCATCACATGGTCGTCAAGGGACTTTAAGTCCGAGCATGCTTAAGATATACTTAAGATACTTAAGTCCGGCCCAAAGCGTTCAAGTGGTCTCAATTGAAGTCGTCGTCAAGAAGAGGTACAAGGATGAGATTTCGACAGGAAACGTAGAACCTGGAATGCGCCCGATGCACAAAAGTTTGGGCCAGAAAACCGAATTTTGAAAAAGTTTATGACTTGGATGTAGCTGAAAAACTTACGGCCGTAAGCTCCGCTGGGACATAACCCCAGATTAAAGTCTGGGGAATATACCTTAGAGGCTCTTCAAGCGAGGAAGAGAAGCGAAATATAGGAAGAAGGGATGTCAGGGAGAGGAGTAGTGAGAGA…	ATGGATAGCATACTCAACATCACTCCGCTCCAGAACTTCTCTCTGGGTGCGCAGATCGGCATCCTCGCCGGAGGCGGCCTTGTGCTCGCCATCGTGCTCAACGTCCTTTCCCAGCTCCTCCTGCCTCAGGACCGCTCCCTGCCCCCGCTCGTCTTTCACTACGTGCCCATCATCGGATCCGCGGTCACCTATGGTATCGACCCGTACAAGTTCTTCTTCGACTGCCGCGAAAAGTATGGCGACGTCTTCACATTTGTCCTCCTCGGCCGCAAGGTCACTGTTGCGCTCGGTGCCAAGGGAAACAACCTCATCCTCAACGGAAAGCTGTCGCACGTCTCTGCCGAGGCTGCATACACCCATCTCACCACCCCCGTCTTCGGCAAGGAGGTCGTCTTCGAT…	MDSILNITPLQNFSLGAQIGILAGGGLVLAIVLNVLSQLLLPQDRSLPPLVFHYVPIIGSAVTYGIDPYKFFFDCREKYGDVFTFVLLGRKVTVALGAKGNNLILNGKLSHVSAEAAYTHLTTPVFGKEVVFDVPNHVLMEQKKFVKVGLSTENMRVYVDQIVDEVSKYIATDKNFGPLASGKEAKVDIFKSMSEITILTASRTLQGREVRENLDKSFAQLYHDLDSGFTPINFVIPNLPLPGNFKRDRAQLAMSRFYQGIIQSRRKAGADGAADLDEEHDMIAALMQQSYKNGRPLSDVEIAHMMIALLMAGQHTSSATGSWALLRLASKPALVEELYAEQQQVWGEELRPLDYETLKSSTPLLDAVIRETLRLHPPLHSLMRKVMSPMTVPPTYASP…	GGCTGCACGTGAACCTTTCGGTGTCTGTTGAGGATGCGATCGGTTAGCTCTGGCGCTCAGCTGTATTCGCAAAGGCGCTCAGCTTACAGAGCCTCGGCTGTGGCACCATGAACAATGCGGAAGTCGGCAGAGTTCTCGATGCGAGGGCGCGGCACTTCTCGGCCTCCGCCCGGAGCGTGGTCCGGATCTCTGTGGTCTTCTCCGCGAGCTCGGGAACGCGGTCAAAGCCGCCTCCAAGATCAGCCTGAAAGAGACAACAGTGGTCAGCCGCATAGTCTTCGTATTATGGAAAGGAAAGAGTGACTAACTTGGATGGTCTCGATCTGGGAGAAGGTGGACATGACAGTGCTGAGCAGACCCAGGATCTAGAAGGCCATCTCGACGGGCGAGCATGTTCGG…
