# Supplementary material for: Whole Genome Identification and Biochemical Characteristics of the Tilletia horrida Cytochrome P450 Gene Family
Source: Int J Mol Sci. 2024 Sep 28;25(19):10478. doi: 10.3390/ijms251910478 (PMC11476942; doi:10.3390/ijms251910478)
Supplement: Supplementary file 1 [file ijms-25-10478-s001.zip › Table S2. Cis-regulatory elements are present in the ThCYP gene promoter regions.xlsx]

## Sheet: Sheet1
Table S2. Cis-regulatory elements are present in the ThCYP gene promoter regions
Gene Name	Cis-element	Sequence	Position	Length	Species	Function
ThCYP1	TGACG-motif	TGACG	525	5	Hordeum vulgare	cis-acting regulatory element involved in the MeJA-responsiveness
ThCYP1	TGACG-motif	TGACG	1459	5	Hordeum vulgare	cis-acting regulatory element involved in the MeJA-responsiveness
ThCYP1	TGACG-motif	TGACG	1510	5	Hordeum vulgare	cis-acting regulatory element involved in the MeJA-responsiveness
ThCYP1	ARE	AAACCA	843	6	Zea mays	cis-acting regulatory element essential for the anaerobic induction
ThCYP1	ARE	AAACCA	1400	6	Zea mays	cis-acting regulatory element essential for the anaerobic induction
ThCYP1	CGTCA-motif	CGTCA	525	5	Hordeum vulgare	cis-acting regulatory element involved in the MeJA-responsiveness
ThCYP1	CGTCA-motif	CGTCA	1459	5	Hordeum vulgare	cis-acting regulatory element involved in the MeJA-responsiveness
ThCYP1	CGTCA-motif	CGTCA	1510	5	Hordeum vulgare	cis-acting regulatory element involved in the MeJA-responsiveness
ThCYP1	AuxRR-core	GGTCCAT	123	7	Nicotiana tabacum	cis-acting regulatory element involved in auxin responsiveness
ThCYP1	AuxRR-core	GGTCCAT	1685	7	Nicotiana tabacum	cis-acting regulatory element involved in auxin responsiveness
ThCYP1	ABRE	ACGTG	52	5	Arabidopsis thaliana	cis-acting element involved in the abscisic acid responsiveness
ThCYP1	ABRE	GCCGCGTGGC	369	9	Oryza sativa	cis-acting element involved in the abscisic acid responsiveness
ThCYP1	ABRE	CGTACGTGCA	564	9	Hordeum vulgare	cis-acting element involved in the abscisic acid responsiveness
ThCYP1	MBS	CAACTG	193	6	Arabidopsis thaliana	MYB binding site involved in drought-inducibility
ThCYP1	CAT-box	GCCACT	279	6	Arabidopsis thaliana	cis-acting regulatory element related to meristem expression
ThCYP1	G-box	CACGTC	52	6	Zea mays	cis-acting regulatory element involved in light responsiveness
ThCYP1	Sp1	GGGCGG	803	6	Oryza sativa	light responsive element
ThCYP2	CGTCA-motif	CGTCA	377	5	Hordeum vulgare	cis-acting regulatory element involved in the MeJA-responsiveness
ThCYP2	CGTCA-motif	CGTCA	1115	5	Hordeum vulgare	cis-acting regulatory element involved in the MeJA-responsiveness
ThCYP2	CGTCA-motif	CGTCA	1667	5	Hordeum vulgare	cis-acting regulatory element involved in the MeJA-responsiveness
ThCYP2	CGTCA-motif	CGTCA	1807	5	Hordeum vulgare	cis-acting regulatory element involved in the MeJA-responsiveness
ThCYP2	TGACG-motif	TGACG	377	5	Hordeum vulgare	cis-acting regulatory element involved in the MeJA-responsiveness
ThCYP2	TGACG-motif	TGACG	1115	5	Hordeum vulgare	cis-acting regulatory element involved in the MeJA-responsiveness
ThCYP2	TGACG-motif	TGACG	1667	5	Hordeum vulgare	cis-acting regulatory element involved in the MeJA-responsiveness
ThCYP2	TGACG-motif	TGACG	1807	5	Hordeum vulgare	cis-acting regulatory element involved in the MeJA-responsiveness
ThCYP2	Sp1	GGGCGG	100	6	Oryza sativa	light responsive element
ThCYP2	Sp1	GGGCGG	658	6	Oryza sativa	light responsive element
ThCYP2	Sp1	GGGCGG	1011	6	Oryza sativa	light responsive element
ThCYP2	TGA-element	AACGAC	135	6	Brassica oleracea	auxin-responsive element
ThCYP2	TGA-element	AACGAC	988	6	Brassica oleracea	auxin-responsive element
ThCYP2	ABRE	ACGTG	95	5	Arabidopsis thaliana	cis-acting element involved in the abscisic acid responsiveness
ThCYP2	ABRE	CACGTG	619	6	Arabidopsis thaliana	cis-acting element involved in the abscisic acid responsiveness
ThCYP2	ABRE	ACGTG	620	5	Arabidopsis thaliana	cis-acting element involved in the abscisic acid responsiveness
ThCYP2	ABRE	CACGTG	663	6	Arabidopsis thaliana	cis-acting element involved in the abscisic acid responsiveness
ThCYP2	ABRE	ACGTG	664	5	Arabidopsis thaliana	cis-acting element involved in the abscisic acid responsiveness
ThCYP2	ABRE	CACGTG	929	6	Arabidopsis thaliana	cis-acting element involved in the abscisic acid responsiveness
ThCYP2	ABRE	ACGTG	930	5	Arabidopsis thaliana	cis-acting element involved in the abscisic acid responsiveness
ThCYP2	ABRE	ACGTG	941	5	Arabidopsis thaliana	cis-acting element involved in the abscisic acid responsiveness
ThCYP2	ARE	AAACCA	756	6	Zea mays	cis-acting regulatory element essential for the anaerobic induction
ThCYP2	ARE	AAACCA	953	6	Zea mays	cis-acting regulatory element essential for the anaerobic induction
ThCYP2	ARE	AAACCA	1643	6	Zea mays	cis-acting regulatory element essential for the anaerobic induction
ThCYP2	CAT-box	GCCACT	1165	6	Arabidopsis thaliana	cis-acting regulatory element related to meristem expression
ThCYP2	ACE	GCGACGTACC	1803	9	Petroselinum crispum	cis-acting element involved in light responsiveness
ThCYP2	G-box	CACGTC	95	6	Zea mays	cis-acting regulatory element involved in light responsiveness
ThCYP2	G-box	CACGTG	619	6	Arabidopsis thaliana	cis-acting regulatory element involved in light responsiveness
ThCYP2	G-box	CACGTG	663	6	Arabidopsis thaliana	cis-acting regulatory element involved in light responsiveness
ThCYP2	G-box	CACGTG	929	6	Arabidopsis thaliana	cis-acting regulatory element involved in light responsiveness
ThCYP2	G-box	CACGTG	619	6	Pisum sativum	cis-acting regulatory element involved in light responsiveness
ThCYP2	G-box	CACGTG	663	6	Pisum sativum	cis-acting regulatory element involved in light responsiveness
ThCYP2	G-box	CACGTG	929	6	Pisum sativum	cis-acting regulatory element involved in light responsiveness
ThCYP2	G-box	CACGTT	941	6	Pisum sativum	cis-acting regulatory element involved in light responsiveness
ThCYP3	G-box	CACGTT	1320	6	Pisum sativum	cis-acting regulatory element involved in light responsiveness
ThCYP3	Sp1	GGGCGG	1248	6	Oryza sativa	light responsive element
ThCYP3	ABRE	GCAACGTGTC	1019	9	Hordeum vulgare	cis-acting element involved in the abscisic acid responsiveness
ThCYP3	ABRE	ACGTG	1321	5	Arabidopsis thaliana	cis-acting element involved in the abscisic acid responsiveness
ThCYP3	ABRE	AACCCGG	1367	7	Arabidopsis thaliana	cis-acting element involved in the abscisic acid responsiveness
ThCYP3	TGA-element	AACGAC	789	6	Brassica oleracea	auxin-responsive element
ThCYP3	CGTCA-motif	CGTCA	480	5	Hordeum vulgare	cis-acting regulatory element involved in the MeJA-responsiveness
ThCYP3	CGTCA-motif	CGTCA	699	5	Hordeum vulgare	cis-acting regulatory element involved in the MeJA-responsiveness
ThCYP3	CGTCA-motif	CGTCA	830	5	Hordeum vulgare	cis-acting regulatory element involved in the MeJA-responsiveness
ThCYP3	CGTCA-motif	CGTCA	1316	5	Hordeum vulgare	cis-acting regulatory element involved in the MeJA-responsiveness
ThCYP3	CGTCA-motif	CGTCA	1426	5	Hordeum vulgare	cis-acting regulatory element involved in the MeJA-responsiveness
ThCYP3	CGTCA-motif	CGTCA	1532	5	Hordeum vulgare	cis-acting regulatory element involved in the MeJA-responsiveness
ThCYP3	CGTCA-motif	CGTCA	1538	5	Hordeum vulgare	cis-acting regulatory element involved in the MeJA-responsiveness
ThCYP3	O2-site	GATGACATGG	182	9	Zea mays	cis-acting regulatory element involved in zein metabolism regulation
ThCYP3	O2-site	GATGACATGG	552	9	Zea mays	cis-acting regulatory element involved in zein metabolism regulation
ThCYP3	O2-site	GATGACATGG	1263	9	Zea mays	cis-acting regulatory element involved in zein metabolism regulation
ThCYP3	O2-site	GTTGACGTGA	1393	9	Zea mays	cis-acting regulatory element involved in zein metabolism regulation
ThCYP3	O2-site	GTTGACGTGA	1529	9	Zea mays	cis-acting regulatory element involved in zein metabolism regulation
ThCYP3	G-box	CACGAC	284	6	Zea mays	cis-acting regulatory element involved in light responsiveness
ThCYP3	G-box	CACGAC	678	6	Zea mays	cis-acting regulatory element involved in light responsiveness
ThCYP3	G-box	CACGAC	1764	6	Zea mays	cis-acting regulatory element involved in light responsiveness
ThCYP3	TGACG-motif	TGACG	480	5	Hordeum vulgare	cis-acting regulatory element involved in the MeJA-responsiveness
ThCYP3	TGACG-motif	TGACG	699	5	Hordeum vulgare	cis-acting regulatory element involved in the MeJA-responsiveness
ThCYP3	TGACG-motif	TGACG	830	5	Hordeum vulgare	cis-acting regulatory element involved in the MeJA-responsiveness
ThCYP3	TGACG-motif	TGACG	1316	5	Hordeum vulgare	cis-acting regulatory element involved in the MeJA-responsiveness
ThCYP3	TGACG-motif	TGACG	1426	5	Hordeum vulgare	cis-acting regulatory element involved in the MeJA-responsiveness
ThCYP3	TGACG-motif	TGACG	1532	5	Hordeum vulgare	cis-acting regulatory element involved in the MeJA-responsiveness
ThCYP3	TGACG-motif	TGACG	1538	5	Hordeum vulgare	cis-acting regulatory element involved in the MeJA-responsiveness
ThCYP3	MBS	CAACTG	244	6	Arabidopsis thaliana	MYB binding site involved in drought-inducibility
ThCYP3	MBS	CAACTG	1541	6	Arabidopsis thaliana	MYB binding site involved in drought-inducibility
ThCYP3	TCA-element	TCAGAAGAGG	1278	9	Brassica oleracea	cis-acting element involved in salicylic acid responsiveness
ThCYP3	LTR	CCGAAA	1801	6	Hordeum vulgare	cis-acting element involved in low-temperature responsiveness
ThCYP3	CAT-box	GCCACT	1695	6	Arabidopsis thaliana	cis-acting regulatory element related to meristem expression
ThCYP3	CAT-box	GCCACT	1966	6	Arabidopsis thaliana	cis-acting regulatory element related to meristem expression
ThCYP4	G-box	CACGTG	885	6	Pisum sativum	cis-acting regulatory element involved in light responsiveness
ThCYP4	Sp1	GGGCGG	1090	6	Oryza sativa	light responsive element
ThCYP4	Sp1	GGGCGG	1438	6	Oryza sativa	light responsive element
ThCYP4	Sp1	GGGCGG	1661	6	Oryza sativa	light responsive element
ThCYP4	CGTCA-motif	CGTCA	485	5	Hordeum vulgare	cis-acting regulatory element involved in the MeJA-responsiveness
ThCYP4	CGTCA-motif	CGTCA	1523	5	Hordeum vulgare	cis-acting regulatory element involved in the MeJA-responsiveness
ThCYP4	CGTCA-motif	CGTCA	1645	5	Hordeum vulgare	cis-acting regulatory element involved in the MeJA-responsiveness
ThCYP4	G-box	CACGTG	885	6	Arabidopsis thaliana	cis-acting regulatory element involved in light responsiveness
ThCYP4	G-box	CACGTC	969	6	Zea mays	cis-acting regulatory element involved in light responsiveness
ThCYP4	G-box	CACGAC	1689	6	Zea mays	cis-acting regulatory element involved in light responsiveness
ThCYP4	ABRE	CACGTG	885	6	Arabidopsis thaliana	cis-acting element involved in the abscisic acid responsiveness
ThCYP4	ABRE	ACGTG	886	5	Arabidopsis thaliana	cis-acting element involved in the abscisic acid responsiveness
ThCYP4	ABRE	ACGTG	969	5	Arabidopsis thaliana	cis-acting element involved in the abscisic acid responsiveness
ThCYP4	TGACG-motif	TGACG	485	5	Hordeum vulgare	cis-acting regulatory element involved in the MeJA-responsiveness
ThCYP4	TGACG-motif	TGACG	1523	5	Hordeum vulgare	cis-acting regulatory element involved in the MeJA-responsiveness
ThCYP4	TGACG-motif	TGACG	1645	5	Hordeum vulgare	cis-acting regulatory element involved in the MeJA-responsiveness
ThCYP4	MBS	CAACTG	1272	6	Arabidopsis thaliana	MYB binding site involved in drought-inducibility
ThCYP4	CAT-box	GCCACT	105	6	Arabidopsis thaliana	cis-acting regulatory element related to meristem expression
ThCYP4	LTR	CCGAAA	871	6	Hordeum vulgare	cis-acting element involved in low-temperature responsiveness
ThCYP4	GT1-motif	GGTTAAT	1762	7	Avena sativa	light responsive element
ThCYP4	GT1-motif	GGTTAAT	1775	7	Avena sativa	light responsive element
ThCYP4	ARE	AAACCA	1513	6	Zea mays	cis-acting regulatory element essential for the anaerobic induction
ThCYP4	ARE	AAACCA	1812	6	Zea mays	cis-acting regulatory element essential for the anaerobic induction
ThCYP5	G-box	CACGTT	1715	6	Pisum sativum	cis-acting regulatory element involved in light responsiveness
ThCYP5	CGTCA-motif	CGTCA	104	5	Hordeum vulgare	cis-acting regulatory element involved in the MeJA-responsiveness
ThCYP5	CGTCA-motif	CGTCA	269	5	Hordeum vulgare	cis-acting regulatory element involved in the MeJA-responsiveness
ThCYP5	CGTCA-motif	CGTCA	329	5	Hordeum vulgare	cis-acting regulatory element involved in the MeJA-responsiveness
ThCYP5	CGTCA-motif	CGTCA	589	5	Hordeum vulgare	cis-acting regulatory element involved in the MeJA-responsiveness
ThCYP5	CGTCA-motif	CGTCA	1387	5	Hordeum vulgare	cis-acting regulatory element involved in the MeJA-responsiveness
ThCYP5	TGACG-motif	TGACG	104	5	Hordeum vulgare	cis-acting regulatory element involved in the MeJA-responsiveness
ThCYP5	TGACG-motif	TGACG	269	5	Hordeum vulgare	cis-acting regulatory element involved in the MeJA-responsiveness
ThCYP5	TGACG-motif	TGACG	329	5	Hordeum vulgare	cis-acting regulatory element involved in the MeJA-responsiveness
ThCYP5	TGACG-motif	TGACG	589	5	Hordeum vulgare	cis-acting regulatory element involved in the MeJA-responsiveness
ThCYP5	TGACG-motif	TGACG	1387	5	Hordeum vulgare	cis-acting regulatory element involved in the MeJA-responsiveness
ThCYP5	G-box	CACGTC	581	6	Zea mays	cis-acting regulatory element involved in light responsiveness
ThCYP5	G-box	CACGTC	1388	6	Zea mays	cis-acting regulatory element involved in light responsiveness
ThCYP5	GC-motif	CCCCCG	204	6	Zea mays	enhancer-like element involved in anoxic specific inducibility
ThCYP5	GC-motif	CCCCCG	459	6	Zea mays	enhancer-like element involved in anoxic specific inducibility
ThCYP5	TGA-element	AACGAC	1789	6	Brassica oleracea	auxin-responsive element
ThCYP5	RY-element	CATGCATG	567	8	Helianthus annuus	cis-acting regulatory element involved in seed-specific regulation
ThCYP5	ABRE	ACGTG	581	5	Arabidopsis thaliana	cis-acting element involved in the abscisic acid responsiveness
ThCYP5	ABRE	ACGTG	1389	5	Arabidopsis thaliana	cis-acting element involved in the abscisic acid responsiveness
ThCYP5	ABRE	ACGTG	1716	5	Arabidopsis thaliana	cis-acting element involved in the abscisic acid responsiveness
ThCYP5	Sp1	GGGCGG	1468	6	Oryza sativa	light responsive element
ThCYP5	ARE	AAACCA	705	6	Zea mays	cis-acting regulatory element essential for the anaerobic induction
ThCYP6	MBS	CAACTG	1675	6	Arabidopsis thaliana	MYB binding site involved in drought-inducibility
ThCYP6	CGTCA-motif	CGTCA	147	5	Hordeum vulgare	cis-acting regulatory element involved in the MeJA-responsiveness
ThCYP6	CGTCA-motif	CGTCA	387	5	Hordeum vulgare	cis-acting regulatory element involved in the MeJA-responsiveness
ThCYP6	CGTCA-motif	CGTCA	649	5	Hordeum vulgare	cis-acting regulatory element involved in the MeJA-responsiveness
ThCYP6	CGTCA-motif	CGTCA	1092	5	Hordeum vulgare	cis-acting regulatory element involved in the MeJA-responsiveness
ThCYP6	CGTCA-motif	CGTCA	1509	5	Hordeum vulgare	cis-acting regulatory element involved in the MeJA-responsiveness
ThCYP6	G-box	CACGTG	1197	6	Pisum sativum	cis-acting regulatory element involved in light responsiveness
ThCYP6	RY-element	CATGCATG	1718	8	Helianthus annuus	cis-acting regulatory element involved in seed-specific regulation
ThCYP6	O2-site	GTTGACGTGA	1194	9	Zea mays	cis-acting regulatory element involved in zein metabolism regulation
ThCYP6	O2-site	GATGATGTGG	1294	9	Zea mays	cis-acting regulatory element involved in zein metabolism regulation
ThCYP6	O2-site	GTTGACGTGA	1511	9	Zea mays	cis-acting regulatory element involved in zein metabolism regulation
ThCYP6	G-box	CACGAC	301	6	Zea mays	cis-acting regulatory element involved in light responsiveness
ThCYP6	G-box	CACGTC	1090	6	Zea mays	cis-acting regulatory element involved in light responsiveness
ThCYP6	G-box	CACGAC	1176	6	Zea mays	cis-acting regulatory element involved in light responsiveness
ThCYP6	G-box	CACGTG	1197	6	Arabidopsis thaliana	cis-acting regulatory element involved in light responsiveness
ThCYP6	G-box	CACGAC	1236	6	Zea mays	cis-acting regulatory element involved in light responsiveness
ThCYP6	G-box	CACGAC	1512	6	Zea mays	cis-acting regulatory element involved in light responsiveness
ThCYP6	ABRE	ACGTG	1090	5	Arabidopsis thaliana	cis-acting element involved in the abscisic acid responsiveness
ThCYP6	ABRE	CACGTG	1197	6	Arabidopsis thaliana	cis-acting element involved in the abscisic acid responsiveness
ThCYP6	ABRE	ACGTG	1198	5	Arabidopsis thaliana	cis-acting element involved in the abscisic acid responsiveness
ThCYP6	LTR	CCGAAA	274	6	Hordeum vulgare	cis-acting element involved in low-temperature responsiveness
ThCYP6	Sp1	GGGCGG	1104	6	Oryza sativa	light responsive element
ThCYP6	ARE	AAACCA	625	6	Zea mays	cis-acting regulatory element essential for the anaerobic induction
ThCYP6	TGACG-motif	TGACG	147	5	Hordeum vulgare	cis-acting regulatory element involved in the MeJA-responsiveness
ThCYP6	TGACG-motif	TGACG	387	5	Hordeum vulgare	cis-acting regulatory element involved in the MeJA-responsiveness
ThCYP6	TGACG-motif	TGACG	649	5	Hordeum vulgare	cis-acting regulatory element involved in the MeJA-responsiveness
ThCYP6	TGACG-motif	TGACG	1092	5	Hordeum vulgare	cis-acting regulatory element involved in the MeJA-responsiveness
ThCYP6	TGACG-motif	TGACG	1509	5	Hordeum vulgare	cis-acting regulatory element involved in the MeJA-responsiveness
ThCYP7	LTR	CCGAAA	733	6	Hordeum vulgare	cis-acting element involved in low-temperature responsiveness
ThCYP7	CGTCA-motif	CGTCA	52	5	Hordeum vulgare	cis-acting regulatory element involved in the MeJA-responsiveness
ThCYP7	CGTCA-motif	CGTCA	69	5	Hordeum vulgare	cis-acting regulatory element involved in the MeJA-responsiveness
ThCYP7	CGTCA-motif	CGTCA	615	5	Hordeum vulgare	cis-acting regulatory element involved in the MeJA-responsiveness
ThCYP7	CGTCA-motif	CGTCA	1535	5	Hordeum vulgare	cis-acting regulatory element involved in the MeJA-responsiveness
ThCYP7	CGTCA-motif	CGTCA	1847	5	Hordeum vulgare	cis-acting regulatory element involved in the MeJA-responsiveness
ThCYP7	G-box	CACGAC	748	6	Zea mays	cis-acting regulatory element involved in light responsiveness
ThCYP7	G-box	CACGTC	1521	6	Zea mays	cis-acting regulatory element involved in light responsiveness
ThCYP7	MBS	CAACTG	1807	6	Arabidopsis thaliana	MYB binding site involved in drought-inducibility
ThCYP7	G-box	CACGTT	1127	6	Pisum sativum	cis-acting regulatory element involved in light responsiveness
ThCYP7	G-box	CACGTT	1801	6	Pisum sativum	cis-acting regulatory element involved in light responsiveness
ThCYP7	ABRE	GCCGCGTGGC	795	9	Oryza sativa	cis-acting element involved in the abscisic acid responsiveness
ThCYP7	ABRE	ACGTG	1127	5	Arabidopsis thaliana	cis-acting element involved in the abscisic acid responsiveness
ThCYP7	ABRE	ACGTG	1522	5	Arabidopsis thaliana	cis-acting element involved in the abscisic acid responsiveness
ThCYP7	ABRE	ACGTG	1802	5	Arabidopsis thaliana	cis-acting element involved in the abscisic acid responsiveness
ThCYP7	Sp1	GGGCGG	1448	6	Oryza sativa	light responsive element
ThCYP7	Sp1	GGGCGG	1882	6	Oryza sativa	light responsive element
ThCYP7	TGACG-motif	TGACG	52	5	Hordeum vulgare	cis-acting regulatory element involved in the MeJA-responsiveness
ThCYP7	TGACG-motif	TGACG	69	5	Hordeum vulgare	cis-acting regulatory element involved in the MeJA-responsiveness
ThCYP7	TGACG-motif	TGACG	615	5	Hordeum vulgare	cis-acting regulatory element involved in the MeJA-responsiveness
ThCYP7	TGACG-motif	TGACG	1535	5	Hordeum vulgare	cis-acting regulatory element involved in the MeJA-responsiveness
ThCYP7	TGACG-motif	TGACG	1847	5	Hordeum vulgare	cis-acting regulatory element involved in the MeJA-responsiveness
ThCYP7	TGA-element	AACGAC	1183	6	Brassica oleracea	auxin-responsive element
ThCYP7	O2-site	GATGATGTGG	278	9	Zea mays	cis-acting regulatory element involved in zein metabolism regulation
ThCYP7	O2-site	GATGATGTGG	1536	9	Zea mays	cis-acting regulatory element involved in zein metabolism regulation
ThCYP7	CAT-box	GCCACT	277	6	Arabidopsis thaliana	cis-acting regulatory element related to meristem expression
ThCYP8	CGTCA-motif	CGTCA	635	5	Hordeum vulgare	cis-acting regulatory element involved in the MeJA-responsiveness
ThCYP8	CGTCA-motif	CGTCA	992	5	Hordeum vulgare	cis-acting regulatory element involved in the MeJA-responsiveness
ThCYP8	CGTCA-motif	CGTCA	1768	5	Hordeum vulgare	cis-acting regulatory element involved in the MeJA-responsiveness
ThCYP8	CGTCA-motif	CGTCA	1874	5	Hordeum vulgare	cis-acting regulatory element involved in the MeJA-responsiveness
ThCYP8	Sp1	GGGCGG	1644	6	Oryza sativa	light responsive element
ThCYP8	GARE-motif	TCTGTTG	541	7	Brassica oleracea	gibberellin-responsive element
ThCYP8	TGA-element	AACGAC	626	6	Brassica oleracea	auxin-responsive element
ThCYP8	G-box	CACGTT	881	6	Pisum sativum	cis-acting regulatory element involved in light responsiveness
ThCYP8	G-box	CACGTT	1864	6	Pisum sativum	cis-acting regulatory element involved in light responsiveness
ThCYP8	O2-site	GATGACATGG	1286	9	Zea mays	cis-acting regulatory element involved in zein metabolism regulation
ThCYP8	O2-site	GATGACATGG	1380	9	Zea mays	cis-acting regulatory element involved in zein metabolism regulation
ThCYP8	ARE	AAACCA	301	6	Zea mays	cis-acting regulatory element essential for the anaerobic induction
ThCYP8	ARE	AAACCA	1312	6	Zea mays	cis-acting regulatory element essential for the anaerobic induction
ThCYP8	G-box	GCCACGTGGA	1538	9	Arabidopsis thaliana	cis-acting regulatory element involved in light responsiveness
ThCYP8	G-box	CACGTC	1898	6	Zea mays	cis-acting regulatory element involved in light responsiveness
ThCYP8	TGACG-motif	TGACG	635	5	Hordeum vulgare	cis-acting regulatory element involved in the MeJA-responsiveness
ThCYP8	TGACG-motif	TGACG	992	5	Hordeum vulgare	cis-acting regulatory element involved in the MeJA-responsiveness
ThCYP8	TGACG-motif	TGACG	1768	5	Hordeum vulgare	cis-acting regulatory element involved in the MeJA-responsiveness
ThCYP8	TGACG-motif	TGACG	1874	5	Hordeum vulgare	cis-acting regulatory element involved in the MeJA-responsiveness
ThCYP8	RY-element	CATGCATG	135	8	Helianthus annuus	cis-acting regulatory element involved in seed-specific regulation
ThCYP8	RY-element	CATGCATG	139	8	Helianthus annuus	cis-acting regulatory element involved in seed-specific regulation
ThCYP8	GC-motif	CCCCCG	229	6	Zea mays	enhancer-like element involved in anoxic specific inducibility
ThCYP8	GC-motif	CCCCCG	550	6	Zea mays	enhancer-like element involved in anoxic specific inducibility
ThCYP8	ABRE	ACGTG	882	5	Arabidopsis thaliana	cis-acting element involved in the abscisic acid responsiveness
ThCYP8	ABRE	ACGTG	1864	5	Arabidopsis thaliana	cis-acting element involved in the abscisic acid responsiveness
ThCYP8	ABRE	ACGTG	1898	5	Arabidopsis thaliana	cis-acting element involved in the abscisic acid responsiveness
ThCYP9	G-box	CACGTT	576	6	Pisum sativum	cis-acting regulatory element involved in light responsiveness
ThCYP9	O2-site	GATGACATGG	1661	9	Zea mays	cis-acting regulatory element involved in zein metabolism regulation
ThCYP9	TGACG-motif	TGACG	1842	5	Hordeum vulgare	cis-acting regulatory element involved in the MeJA-responsiveness
ThCYP9	CGTCA-motif	CGTCA	1842	5	Hordeum vulgare	cis-acting regulatory element involved in the MeJA-responsiveness
ThCYP9	ABRE	GCAACGTGTC	574	9	Hordeum vulgare	cis-acting element involved in the abscisic acid responsiveness
ThCYP9	ABRE	ACGTG	577	5	Arabidopsis thaliana	cis-acting element involved in the abscisic acid responsiveness
ThCYP9	ABRE	ACGTG	989	5	Arabidopsis thaliana	cis-acting element involved in the abscisic acid responsiveness
ThCYP9	ABRE	ACGTG	1393	5	Arabidopsis thaliana	cis-acting element involved in the abscisic acid responsiveness
ThCYP9	GC-motif	CCCCCG	160	6	Zea mays	enhancer-like element involved in anoxic specific inducibility
ThCYP9	ARE	AAACCA	1513	6	Zea mays	cis-acting regulatory element essential for the anaerobic induction
ThCYP9	G-box	TACGTG	988	6	Arabidopsis thaliana	cis-acting regulatory element involved in light responsiveness
ThCYP9	G-box	CACGAC	1271	6	Zea mays	cis-acting regulatory element involved in light responsiveness
ThCYP9	G-box	CACGAC	1300	6	Zea mays	cis-acting regulatory element involved in light responsiveness
ThCYP9	G-box	CACGTC	1392	6	Zea mays	cis-acting regulatory element involved in light responsiveness
ThCYP9	TGA-element	AACGAC	552	6	Brassica oleracea	auxin-responsive element
ThCYP10	ABRE	ACGTG	474	5	Arabidopsis thaliana	cis-acting element involved in the abscisic acid responsiveness
ThCYP10	ABRE	ACGTG	486	5	Arabidopsis thaliana	cis-acting element involved in the abscisic acid responsiveness
ThCYP10	ABRE	ACGTG	762	5	Arabidopsis thaliana	cis-acting element involved in the abscisic acid responsiveness
ThCYP10	ABRE	GCAACGTGTC	1670	9	Hordeum vulgare	cis-acting element involved in the abscisic acid responsiveness
ThCYP10	AuxRR-core	GGTCCAT	564	7	Nicotiana tabacum	cis-acting regulatory element involved in auxin responsiveness
ThCYP10	GT1-motif	GGTTAA	1927	6	Arabidopsis thaliana	light responsive element
ThCYP10	MBS	CAACTG	711	6	Arabidopsis thaliana	MYB binding site involved in drought-inducibility
ThCYP10	TGACG-motif	TGACG	464	5	Hordeum vulgare	cis-acting regulatory element involved in the MeJA-responsiveness
ThCYP10	TGACG-motif	TGACG	484	5	Hordeum vulgare	cis-acting regulatory element involved in the MeJA-responsiveness
ThCYP10	TGACG-motif	TGACG	740	5	Hordeum vulgare	cis-acting regulatory element involved in the MeJA-responsiveness
ThCYP10	TGACG-motif	TGACG	792	5	Hordeum vulgare	cis-acting regulatory element involved in the MeJA-responsiveness
ThCYP10	TGACG-motif	TGACG	984	5	Hordeum vulgare	cis-acting regulatory element involved in the MeJA-responsiveness
ThCYP10	TGACG-motif	TGACG	1143	5	Hordeum vulgare	cis-acting regulatory element involved in the MeJA-responsiveness
ThCYP10	TGACG-motif	TGACG	1274	5	Hordeum vulgare	cis-acting regulatory element involved in the MeJA-responsiveness
ThCYP10	TGACG-motif	TGACG	1348	5	Hordeum vulgare	cis-acting regulatory element involved in the MeJA-responsiveness
ThCYP10	TGACG-motif	TGACG	1356	5	Hordeum vulgare	cis-acting regulatory element involved in the MeJA-responsiveness
ThCYP10	TGACG-motif	TGACG	1723	5	Hordeum vulgare	cis-acting regulatory element involved in the MeJA-responsiveness
ThCYP10	G-box	CACGTC	474	6	Zea mays	cis-acting regulatory element involved in light responsiveness
ThCYP10	G-box	CACGTC	485	6	Zea mays	cis-acting regulatory element involved in light responsiveness
ThCYP10	G-box	CACGAC	655	6	Zea mays	cis-acting regulatory element involved in light responsiveness
ThCYP10	G-box	CACGTC	761	6	Zea mays	cis-acting regulatory element involved in light responsiveness
ThCYP10	TGA-element	AACGAC	444	6	Brassica oleracea	auxin-responsive element
ThCYP10	TGA-element	AACGAC	796	6	Brassica oleracea	auxin-responsive element
ThCYP10	TGA-element	AACGAC	1882	6	Brassica oleracea	auxin-responsive element
ThCYP10	O2-site	GATGATGTGG	1475	9	Zea mays	cis-acting regulatory element involved in zein metabolism regulation
ThCYP10	CGTCA-motif	CGTCA	464	5	Hordeum vulgare	cis-acting regulatory element involved in the MeJA-responsiveness
ThCYP10	CGTCA-motif	CGTCA	484	5	Hordeum vulgare	cis-acting regulatory element involved in the MeJA-responsiveness
ThCYP10	CGTCA-motif	CGTCA	740	5	Hordeum vulgare	cis-acting regulatory element involved in the MeJA-responsiveness
ThCYP10	CGTCA-motif	CGTCA	792	5	Hordeum vulgare	cis-acting regulatory element involved in the MeJA-responsiveness
ThCYP10	CGTCA-motif	CGTCA	984	5	Hordeum vulgare	cis-acting regulatory element involved in the MeJA-responsiveness
ThCYP10	CGTCA-motif	CGTCA	1143	5	Hordeum vulgare	cis-acting regulatory element involved in the MeJA-responsiveness
ThCYP10	CGTCA-motif	CGTCA	1274	5	Hordeum vulgare	cis-acting regulatory element involved in the MeJA-responsiveness
ThCYP10	CGTCA-motif	CGTCA	1348	5	Hordeum vulgare	cis-acting regulatory element involved in the MeJA-responsiveness
ThCYP10	CGTCA-motif	CGTCA	1356	5	Hordeum vulgare	cis-acting regulatory element involved in the MeJA-responsiveness
ThCYP10	CGTCA-motif	CGTCA	1723	5	Hordeum vulgare	cis-acting regulatory element involved in the MeJA-responsiveness
ThCYP10	LTR	CCGAAA	1070	6	Hordeum vulgare	cis-acting element involved in low-temperature responsiveness
ThCYP11	LTR	CCGAAA	1224	6	Hordeum vulgare	cis-acting element involved in low-temperature responsiveness
ThCYP11	LTR	CCGAAA	1282	6	Hordeum vulgare	cis-acting element involved in low-temperature responsiveness
ThCYP11	TGACG-motif	TGACG	51	5	Hordeum vulgare	cis-acting regulatory element involved in the MeJA-responsiveness
ThCYP11	TGACG-motif	TGACG	311	5	Hordeum vulgare	cis-acting regulatory element involved in the MeJA-responsiveness
ThCYP11	GC-motif	CCCCCG	951	6	Zea mays	enhancer-like element involved in anoxic specific inducibility
ThCYP11	GC-motif	CCCCCG	1636	6	Zea mays	enhancer-like element involved in anoxic specific inducibility
ThCYP11	ABRE	ACGTG	527	5	Arabidopsis thaliana	cis-acting element involved in the abscisic acid responsiveness
ThCYP11	ABRE	AACCCGG	1126	7	Arabidopsis thaliana	cis-acting element involved in the abscisic acid responsiveness
ThCYP11	ABRE	CGTACGTGCA	1388	9	Hordeum vulgare	cis-acting element involved in the abscisic acid responsiveness
ThCYP11	ABRE	ACGTG	1390	5	Arabidopsis thaliana	cis-acting element involved in the abscisic acid responsiveness
ThCYP11	G-box	CACGTC	527	6	Zea mays	cis-acting regulatory element involved in light responsiveness
ThCYP11	G-box	TACGTG	1390	6	Arabidopsis thaliana	cis-acting regulatory element involved in light responsiveness
ThCYP11	GT1-motif	GGTTAA	1129	6	Arabidopsis thaliana	light responsive element
ThCYP11	O2-site	GATGATGTGG	92	9	Zea mays	cis-acting regulatory element involved in zein metabolism regulation
ThCYP11	O2-site	GATGA(C/T)(A/G)TG(A/G)	452	8	Zea mays	cis-acting regulatory element involved in zein metabolism regulation
ThCYP11	CGTCA-motif	CGTCA	51	5	Hordeum vulgare	cis-acting regulatory element involved in the MeJA-responsiveness
ThCYP11	CGTCA-motif	CGTCA	311	5	Hordeum vulgare	cis-acting regulatory element involved in the MeJA-responsiveness
ThCYP11	MBS	CAACTG	543	6	Arabidopsis thaliana	MYB binding site involved in drought-inducibility
ThCYP11	RY-element	CATGCATG	336	8	Helianthus annuus	cis-acting regulatory element involved in seed-specific regulation
ThCYP11	RY-element	CATGCATG	340	8	Helianthus annuus	cis-acting regulatory element involved in seed-specific regulation
ThCYP11	CAT-box	GCCACT	1652	6	Arabidopsis thaliana	cis-acting regulatory element related to meristem expression
ThCYP12	CGTCA-motif	CGTCA	1329	5	Hordeum vulgare	cis-acting regulatory element involved in the MeJA-responsiveness
ThCYP12	Sp1	GGGCGG	1970	6	Oryza sativa	light responsive element
ThCYP12	ABRE	TACGGTC	733	7	Arabidopsis thaliana	cis-acting element involved in the abscisic acid responsiveness
ThCYP12	ABRE	AACCCGG	1408	7	Arabidopsis thaliana	cis-acting element involved in the abscisic acid responsiveness
ThCYP12	TGACG-motif	TGACG	1329	5	Hordeum vulgare	cis-acting regulatory element involved in the MeJA-responsiveness
ThCYP12	AuxRR-core	GGTCCAT	586	7	Nicotiana tabacum	cis-acting regulatory element involved in auxin responsiveness
ThCYP12	CAT-box	GCCACT	808	6	Arabidopsis thaliana	cis-acting regulatory element related to meristem expression
ThCYP12	TCA-element	CCATCTTTTT	175	9	Nicotiana tabacum	cis-acting element involved in salicylic acid responsiveness
ThCYP12	TCA-element	CCATCTTTTT	279	9	Nicotiana tabacum	cis-acting element involved in salicylic acid responsiveness
ThCYP12	LTR	CCGAAA	1497	6	Hordeum vulgare	cis-acting element involved in low-temperature responsiveness
ThCYP12	GARE-motif	TCTGTTG	887	7	Brassica oleracea	gibberellin-responsive element
ThCYP12	GARE-motif	TCTGTTG	1319	7	Brassica oleracea	gibberellin-responsive element
ThCYP13	GT1-motif	GGTTAA	1722	6	Arabidopsis thaliana	light responsive element
ThCYP13	G-box	TACGTG	834	6	Arabidopsis thaliana	cis-acting regulatory element involved in light responsiveness
ThCYP13	G-box	CACGAC	1180	6	Zea mays	cis-acting regulatory element involved in light responsiveness
ThCYP13	G-box	CACGTC	1382	6	Zea mays	cis-acting regulatory element involved in light responsiveness
ThCYP13	G-box	TACGTG	1572	6	Arabidopsis thaliana	cis-acting regulatory element involved in light responsiveness
ThCYP13	G-box	CACGAC	1629	6	Zea mays	cis-acting regulatory element involved in light responsiveness
ThCYP13	G-box	CACGTC	1968	6	Zea mays	cis-acting regulatory element involved in light responsiveness
ThCYP13	AuxRR-core	GGTCCAT	1641	7	Nicotiana tabacum	cis-acting regulatory element involved in auxin responsiveness
ThCYP13	G-box	CACGTT	491	6	Pisum sativum	cis-acting regulatory element involved in light responsiveness
ThCYP13	Sp1	GGGCGG	1713	6	Oryza sativa	light responsive element
ThCYP13	GC-motif	CCCCCG	1363	6	Zea mays	enhancer-like element involved in anoxic specific inducibility
ThCYP13	ABRE	ACGTG	491	5	Arabidopsis thaliana	cis-acting element involved in the abscisic acid responsiveness
ThCYP13	ABRE	ACGTG	834	5	Arabidopsis thaliana	cis-acting element involved in the abscisic acid responsiveness
ThCYP13	ABRE	ACGTG	1382	5	Arabidopsis thaliana	cis-acting element involved in the abscisic acid responsiveness
ThCYP13	ABRE	ACGTG	1573	5	Arabidopsis thaliana	cis-acting element involved in the abscisic acid responsiveness
ThCYP13	ABRE	ACGTG	1968	5	Arabidopsis thaliana	cis-acting element involved in the abscisic acid responsiveness
ThCYP13	ARE	AAACCA	892	6	Zea mays	cis-acting regulatory element essential for the anaerobic induction
ThCYP13	ARE	AAACCA	924	6	Zea mays	cis-acting regulatory element essential for the anaerobic induction
ThCYP13	ARE	AAACCA	1620	6	Zea mays	cis-acting regulatory element essential for the anaerobic induction
ThCYP13	MBS	CAACTG	1427	6	Arabidopsis thaliana	MYB binding site involved in drought-inducibility
ThCYP13	TCA-element	CCATCTTTTT	790	9	Nicotiana tabacum	cis-acting element involved in salicylic acid responsiveness
ThCYP13	CGTCA-motif	CGTCA	316	5	Hordeum vulgare	cis-acting regulatory element involved in the MeJA-responsiveness
ThCYP13	CGTCA-motif	CGTCA	469	5	Hordeum vulgare	cis-acting regulatory element involved in the MeJA-responsiveness
ThCYP13	CGTCA-motif	CGTCA	497	5	Hordeum vulgare	cis-acting regulatory element involved in the MeJA-responsiveness
ThCYP13	CGTCA-motif	CGTCA	557	5	Hordeum vulgare	cis-acting regulatory element involved in the MeJA-responsiveness
ThCYP13	CGTCA-motif	CGTCA	1079	5	Hordeum vulgare	cis-acting regulatory element involved in the MeJA-responsiveness
ThCYP13	CGTCA-motif	CGTCA	1384	5	Hordeum vulgare	cis-acting regulatory element involved in the MeJA-responsiveness
ThCYP13	CGTCA-motif	CGTCA	1402	5	Hordeum vulgare	cis-acting regulatory element involved in the MeJA-responsiveness
ThCYP13	CGTCA-motif	CGTCA	1808	5	Hordeum vulgare	cis-acting regulatory element involved in the MeJA-responsiveness
ThCYP13	TGACG-motif	TGACG	316	5	Hordeum vulgare	cis-acting regulatory element involved in the MeJA-responsiveness
ThCYP13	TGACG-motif	TGACG	469	5	Hordeum vulgare	cis-acting regulatory element involved in the MeJA-responsiveness
ThCYP13	TGACG-motif	TGACG	497	5	Hordeum vulgare	cis-acting regulatory element involved in the MeJA-responsiveness
ThCYP13	TGACG-motif	TGACG	557	5	Hordeum vulgare	cis-acting regulatory element involved in the MeJA-responsiveness
ThCYP13	TGACG-motif	TGACG	1079	5	Hordeum vulgare	cis-acting regulatory element involved in the MeJA-responsiveness
ThCYP13	TGACG-motif	TGACG	1384	5	Hordeum vulgare	cis-acting regulatory element involved in the MeJA-responsiveness
ThCYP13	TGACG-motif	TGACG	1402	5	Hordeum vulgare	cis-acting regulatory element involved in the MeJA-responsiveness
ThCYP13	TGACG-motif	TGACG	1808	5	Hordeum vulgare	cis-acting regulatory element involved in the MeJA-responsiveness
ThCYP14	Sp1	GGGCGG	737	6	Oryza sativa	light responsive element
ThCYP14	G-box	CACGTG	1006	6	Pisum sativum	cis-acting regulatory element involved in light responsiveness
ThCYP14	CGTCA-motif	CGTCA	379	5	Hordeum vulgare	cis-acting regulatory element involved in the MeJA-responsiveness
ThCYP14	ARE	AAACCA	1802	6	Zea mays	cis-acting regulatory element essential for the anaerobic induction
ThCYP14	ACE	GCGACGTACC	551	9	Petroselinum crispum	cis-acting element involved in light responsiveness
ThCYP14	ACE	GCGACGTACC	649	9	Petroselinum crispum	cis-acting element involved in light responsiveness
ThCYP14	G-box	CACGAC	54	6	Zea mays	cis-acting regulatory element involved in light responsiveness
ThCYP14	G-box	CACGTC	360	6	Zea mays	cis-acting regulatory element involved in light responsiveness
ThCYP14	G-box	CACGTG	1006	6	Arabidopsis thaliana	cis-acting regulatory element involved in light responsiveness
ThCYP14	G-box	CACGTC	1075	6	Zea mays	cis-acting regulatory element involved in light responsiveness
ThCYP14	G-box	CACGAC	1392	6	Zea mays	cis-acting regulatory element involved in light responsiveness
ThCYP14	G-box	CACGAC	1536	6	Zea mays	cis-acting regulatory element involved in light responsiveness
ThCYP14	G-box	CACGAC	1915	6	Zea mays	cis-acting regulatory element involved in light responsiveness
ThCYP14	GC-motif	CCCCCG	1444	6	Zea mays	enhancer-like element involved in anoxic specific inducibility
ThCYP14	TGACG-motif	TGACG	379	5	Hordeum vulgare	cis-acting regulatory element involved in the MeJA-responsiveness
ThCYP14	CAT-box	GCCACT	1380	6	Arabidopsis thaliana	cis-acting regulatory element related to meristem expression
ThCYP14	CAT-box	GCCACT	1643	6	Arabidopsis thaliana	cis-acting regulatory element related to meristem expression
ThCYP14	ABRE	GCAACGTGTC	219	9	Hordeum vulgare	cis-acting element involved in the abscisic acid responsiveness
ThCYP14	ABRE	ACGTG	361	5	Arabidopsis thaliana	cis-acting element involved in the abscisic acid responsiveness
ThCYP14	ABRE	CACGTG	1006	6	Arabidopsis thaliana	cis-acting element involved in the abscisic acid responsiveness
ThCYP14	ABRE	ACGTG	1007	5	Arabidopsis thaliana	cis-acting element involved in the abscisic acid responsiveness
ThCYP14	ABRE	ACGTG	1076	5	Arabidopsis thaliana	cis-acting element involved in the abscisic acid responsiveness
ThCYP14	ABRE	AACCCGG	1373	7	Arabidopsis thaliana	cis-acting element involved in the abscisic acid responsiveness
ThCYP15	ARE	AAACCA	1230	6	Zea mays	cis-acting regulatory element essential for the anaerobic induction
ThCYP15	CGTCA-motif	CGTCA	695	5	Hordeum vulgare	cis-acting regulatory element involved in the MeJA-responsiveness
ThCYP15	CGTCA-motif	CGTCA	760	5	Hordeum vulgare	cis-acting regulatory element involved in the MeJA-responsiveness
ThCYP15	CGTCA-motif	CGTCA	886	5	Hordeum vulgare	cis-acting regulatory element involved in the MeJA-responsiveness
ThCYP15	ABRE	ACGTG	778	5	Arabidopsis thaliana	cis-acting element involved in the abscisic acid responsiveness
ThCYP15	ABRE	AACCCGG	880	7	Arabidopsis thaliana	cis-acting element involved in the abscisic acid responsiveness
ThCYP15	LTR	CCGAAA	1377	6	Hordeum vulgare	cis-acting element involved in low-temperature responsiveness
ThCYP15	TGACG-motif	TGACG	695	5	Hordeum vulgare	cis-acting regulatory element involved in the MeJA-responsiveness
ThCYP15	TGACG-motif	TGACG	760	5	Hordeum vulgare	cis-acting regulatory element involved in the MeJA-responsiveness
ThCYP15	TGACG-motif	TGACG	886	5	Hordeum vulgare	cis-acting regulatory element involved in the MeJA-responsiveness
ThCYP15	O2-site	GATGACATGG	131	9	Zea mays	cis-acting regulatory element involved in zein metabolism regulation
ThCYP15	CAT-box	GCCACT	3	6	Arabidopsis thaliana	cis-acting regulatory element related to meristem expression
ThCYP15	CAT-box	GCCACT	654	6	Arabidopsis thaliana	cis-acting regulatory element related to meristem expression
ThCYP15	CAT-box	GCCACT	1199	6	Arabidopsis thaliana	cis-acting regulatory element related to meristem expression
ThCYP15	CAT-box	GCCACT	1430	6	Arabidopsis thaliana	cis-acting regulatory element related to meristem expression
ThCYP15	MBS	CAACTG	634	6	Arabidopsis thaliana	MYB binding site involved in drought-inducibility
ThCYP15	MBS	CAACTG	1711	6	Arabidopsis thaliana	MYB binding site involved in drought-inducibility
ThCYP15	G-box	TACGTG	777	6	Arabidopsis thaliana	cis-acting regulatory element involved in light responsiveness
ThCYP16	MBS	CAACTG	1372	6	Arabidopsis thaliana	MYB binding site involved in drought-inducibility
ThCYP16	MBS	CAACTG	1826	6	Arabidopsis thaliana	MYB binding site involved in drought-inducibility
ThCYP16	CGTCA-motif	CGTCA	433	5	Hordeum vulgare	cis-acting regulatory element involved in the MeJA-responsiveness
ThCYP16	CGTCA-motif	CGTCA	488	5	Hordeum vulgare	cis-acting regulatory element involved in the MeJA-responsiveness
ThCYP16	CGTCA-motif	CGTCA	503	5	Hordeum vulgare	cis-acting regulatory element involved in the MeJA-responsiveness
ThCYP16	CGTCA-motif	CGTCA	608	5	Hordeum vulgare	cis-acting regulatory element involved in the MeJA-responsiveness
ThCYP16	CGTCA-motif	CGTCA	680	5	Hordeum vulgare	cis-acting regulatory element involved in the MeJA-responsiveness
ThCYP16	CGTCA-motif	CGTCA	752	5	Hordeum vulgare	cis-acting regulatory element involved in the MeJA-responsiveness
ThCYP16	CGTCA-motif	CGTCA	916	5	Hordeum vulgare	cis-acting regulatory element involved in the MeJA-responsiveness
ThCYP16	CGTCA-motif	CGTCA	988	5	Hordeum vulgare	cis-acting regulatory element involved in the MeJA-responsiveness
ThCYP16	CGTCA-motif	CGTCA	1233	5	Hordeum vulgare	cis-acting regulatory element involved in the MeJA-responsiveness
ThCYP16	LTR	CCGAAA	880	6	Hordeum vulgare	cis-acting element involved in low-temperature responsiveness
ThCYP16	TGACG-motif	TGACG	433	5	Hordeum vulgare	cis-acting regulatory element involved in the MeJA-responsiveness
ThCYP16	TGACG-motif	TGACG	488	5	Hordeum vulgare	cis-acting regulatory element involved in the MeJA-responsiveness
ThCYP16	TGACG-motif	TGACG	503	5	Hordeum vulgare	cis-acting regulatory element involved in the MeJA-responsiveness
ThCYP16	TGACG-motif	TGACG	608	5	Hordeum vulgare	cis-acting regulatory element involved in the MeJA-responsiveness
ThCYP16	TGACG-motif	TGACG	680	5	Hordeum vulgare	cis-acting regulatory element involved in the MeJA-responsiveness
ThCYP16	TGACG-motif	TGACG	752	5	Hordeum vulgare	cis-acting regulatory element involved in the MeJA-responsiveness
ThCYP16	TGACG-motif	TGACG	916	5	Hordeum vulgare	cis-acting regulatory element involved in the MeJA-responsiveness
ThCYP16	TGACG-motif	TGACG	988	5	Hordeum vulgare	cis-acting regulatory element involved in the MeJA-responsiveness
ThCYP16	TGACG-motif	TGACG	1233	5	Hordeum vulgare	cis-acting regulatory element involved in the MeJA-responsiveness
ThCYP16	TCA-element	TCAGAAGAGG	194	9	Brassica oleracea	cis-acting element involved in salicylic acid responsiveness
ThCYP16	GARE-motif	TCTGTTG	771	7	Brassica oleracea	gibberellin-responsive element
ThCYP16	Sp1	GGGCGG	1250	6	Oryza sativa	light responsive element
ThCYP16	AuxRR-core	GGTCCAT	183	7	Nicotiana tabacum	cis-acting regulatory element involved in auxin responsiveness
ThCYP16	G-box	CACGTG	1932	6	Pisum sativum	cis-acting regulatory element involved in light responsiveness
ThCYP16	G-box	CACGTC	609	6	Zea mays	cis-acting regulatory element involved in light responsiveness
ThCYP16	G-box	CACGTC	892	6	Zea mays	cis-acting regulatory element involved in light responsiveness
ThCYP16	G-box	CACGTG	1932	6	Arabidopsis thaliana	cis-acting regulatory element involved in light responsiveness
ThCYP16	ABRE	ACGTG	610	5	Arabidopsis thaliana	cis-acting element involved in the abscisic acid responsiveness
ThCYP16	ABRE	CGCACGTGTC	890	9	Hordeum vulgare	cis-acting element involved in the abscisic acid responsiveness
ThCYP16	ABRE	ACGTG	892	5	Arabidopsis thaliana	cis-acting element involved in the abscisic acid responsiveness
ThCYP16	ABRE	CACGTG	1932	6	Arabidopsis thaliana	cis-acting element involved in the abscisic acid responsiveness
ThCYP16	ABRE	ACGTG	1933	5	Arabidopsis thaliana	cis-acting element involved in the abscisic acid responsiveness
ThCYP16	O2-site	GATGATGTGG	340	9	Zea mays	cis-acting regulatory element involved in zein metabolism regulation
ThCYP16	O2-site	GATGACATGG	1255	9	Zea mays	cis-acting regulatory element involved in zein metabolism regulation
ThCYP17	CAT-box	GCCACT	138	6	Arabidopsis thaliana	cis-acting regulatory element related to meristem expression
ThCYP17	CAT-box	GCCACT	1200	6	Arabidopsis thaliana	cis-acting regulatory element related to meristem expression
ThCYP17	GARE-motif	TCTGTTG	1674	7	Brassica oleracea	gibberellin-responsive element
ThCYP17	G-box	CACGTG	214	6	Pisum sativum	cis-acting regulatory element involved in light responsiveness
ThCYP17	G-box	CACGTG	1719	6	Pisum sativum	cis-acting regulatory element involved in light responsiveness
ThCYP17	TGA-element	AACGAC	392	6	Brassica oleracea	auxin-responsive element
ThCYP17	GC-motif	CCCCCG	436	6	Zea mays	enhancer-like element involved in anoxic specific inducibility
ThCYP17	GC-motif	CCCCCG	625	6	Zea mays	enhancer-like element involved in anoxic specific inducibility
ThCYP17	LTR	CCGAAA	1707	6	Hordeum vulgare	cis-acting element involved in low-temperature responsiveness
ThCYP17	Sp1	GGGCGG	30	6	Oryza sativa	light responsive element
ThCYP17	Sp1	GGGCGG	148	6	Oryza sativa	light responsive element
ThCYP17	Sp1	GGGCGG	356	6	Oryza sativa	light responsive element
ThCYP17	G-box	CACGTG	214	6	Arabidopsis thaliana	cis-acting regulatory element involved in light responsiveness
ThCYP17	G-box	CCACGTAA	263	8	Brassica napus	cis-acting regulatory element involved in light responsiveness
ThCYP17	G-box	TACGTG	264	6	Arabidopsis thaliana	cis-acting regulatory element involved in light responsiveness
ThCYP17	G-box	CACGAC	427	6	Zea mays	cis-acting regulatory element involved in light responsiveness
ThCYP17	G-box	CACGTC	574	6	Zea mays	cis-acting regulatory element involved in light responsiveness
ThCYP17	G-box	TACGTG	899	6	Arabidopsis thaliana	cis-acting regulatory element involved in light responsiveness
ThCYP17	G-box	CACGTG	1719	6	Arabidopsis thaliana	cis-acting regulatory element involved in light responsiveness
ThCYP17	G-box	CACGAC	1972	6	Zea mays	cis-acting regulatory element involved in light responsiveness
ThCYP17	CGTCA-motif	CGTCA	576	5	Hordeum vulgare	cis-acting regulatory element involved in the MeJA-responsiveness
ThCYP17	CGTCA-motif	CGTCA	1350	5	Hordeum vulgare	cis-acting regulatory element involved in the MeJA-responsiveness
ThCYP17	CGTCA-motif	CGTCA	1641	5	Hordeum vulgare	cis-acting regulatory element involved in the MeJA-responsiveness
ThCYP17	O2-site	GATGATGTGG	235	9	Zea mays	cis-acting regulatory element involved in zein metabolism regulation
ThCYP17	O2-site	GATGA(C/T)(A/G)TG(A/G)	294	8	Zea mays	cis-acting regulatory element involved in zein metabolism regulation
ThCYP17	ABRE	CACGTG	214	6	Arabidopsis thaliana	cis-acting element involved in the abscisic acid responsiveness
ThCYP17	ABRE	ACGTG	215	5	Arabidopsis thaliana	cis-acting element involved in the abscisic acid responsiveness
ThCYP17	ABRE	ACGTG	265	5	Arabidopsis thaliana	cis-acting element involved in the abscisic acid responsiveness
ThCYP17	ABRE	ACGTG	574	5	Arabidopsis thaliana	cis-acting element involved in the abscisic acid responsiveness
ThCYP17	ABRE	ACGTG	899	5	Arabidopsis thaliana	cis-acting element involved in the abscisic acid responsiveness
ThCYP17	ABRE	CACGTG	1719	6	Arabidopsis thaliana	cis-acting element involved in the abscisic acid responsiveness
ThCYP17	ABRE	ACGTG	1720	5	Arabidopsis thaliana	cis-acting element involved in the abscisic acid responsiveness
ThCYP17	TGACG-motif	TGACG	576	5	Hordeum vulgare	cis-acting regulatory element involved in the MeJA-responsiveness
ThCYP17	TGACG-motif	TGACG	1350	5	Hordeum vulgare	cis-acting regulatory element involved in the MeJA-responsiveness
ThCYP17	TGACG-motif	TGACG	1641	5	Hordeum vulgare	cis-acting regulatory element involved in the MeJA-responsiveness
ThCYP18	TGACG-motif	TGACG	251	5	Hordeum vulgare	cis-acting regulatory element involved in the MeJA-responsiveness
ThCYP18	TGACG-motif	TGACG	633	5	Hordeum vulgare	cis-acting regulatory element involved in the MeJA-responsiveness
ThCYP18	TGACG-motif	TGACG	820	5	Hordeum vulgare	cis-acting regulatory element involved in the MeJA-responsiveness
ThCYP18	TGACG-motif	TGACG	1159	5	Hordeum vulgare	cis-acting regulatory element involved in the MeJA-responsiveness
ThCYP18	TGACG-motif	TGACG	1421	5	Hordeum vulgare	cis-acting regulatory element involved in the MeJA-responsiveness
ThCYP18	TGACG-motif	TGACG	1584	5	Hordeum vulgare	cis-acting regulatory element involved in the MeJA-responsiveness
ThCYP18	TGACG-motif	TGACG	1969	5	Hordeum vulgare	cis-acting regulatory element involved in the MeJA-responsiveness
ThCYP18	O2-site	GATGACATGG	810	9	Zea mays	cis-acting regulatory element involved in zein metabolism regulation
ThCYP18	O2-site	GATGACATGG	1370	9	Zea mays	cis-acting regulatory element involved in zein metabolism regulation
ThCYP18	LTR	CCGAAA	499	6	Hordeum vulgare	cis-acting element involved in low-temperature responsiveness
ThCYP18	GC-motif	CCCCCG	1854	6	Zea mays	enhancer-like element involved in anoxic specific inducibility
ThCYP18	CGTCA-motif	CGTCA	251	5	Hordeum vulgare	cis-acting regulatory element involved in the MeJA-responsiveness
ThCYP18	CGTCA-motif	CGTCA	633	5	Hordeum vulgare	cis-acting regulatory element involved in the MeJA-responsiveness
ThCYP18	CGTCA-motif	CGTCA	820	5	Hordeum vulgare	cis-acting regulatory element involved in the MeJA-responsiveness
ThCYP18	CGTCA-motif	CGTCA	1159	5	Hordeum vulgare	cis-acting regulatory element involved in the MeJA-responsiveness
ThCYP18	CGTCA-motif	CGTCA	1421	5	Hordeum vulgare	cis-acting regulatory element involved in the MeJA-responsiveness
ThCYP18	CGTCA-motif	CGTCA	1584	5	Hordeum vulgare	cis-acting regulatory element involved in the MeJA-responsiveness
ThCYP18	CGTCA-motif	CGTCA	1969	5	Hordeum vulgare	cis-acting regulatory element involved in the MeJA-responsiveness
ThCYP18	MBS	CAACTG	582	6	Arabidopsis thaliana	MYB binding site involved in drought-inducibility
ThCYP18	ARE	AAACCA	457	6	Zea mays	cis-acting regulatory element essential for the anaerobic induction
ThCYP18	ACE	GACACGTATG	1595	9	Petroselinum crispum	cis-acting element involved in light responsiveness
ThCYP18	Sp1	GGGCGG	902	6	Oryza sativa	light responsive element
ThCYP18	Sp1	GGGCGG	1244	6	Oryza sativa	light responsive element
ThCYP19	CGTCA-motif	CGTCA	1096	5	Hordeum vulgare	cis-acting regulatory element involved in the MeJA-responsiveness
ThCYP19	CGTCA-motif	CGTCA	1408	5	Hordeum vulgare	cis-acting regulatory element involved in the MeJA-responsiveness
ThCYP19	G-box	CACGTC	662	6	Zea mays	cis-acting regulatory element involved in light responsiveness
ThCYP19	G-box	CACGTC	1369	6	Zea mays	cis-acting regulatory element involved in light responsiveness
ThCYP19	GT1-motif	GGTTAA	100	6	Arabidopsis thaliana	light responsive element
ThCYP19	O2-site	GATGATGTGG	427	9	Zea mays	cis-acting regulatory element involved in zein metabolism regulation
ThCYP19	O2-site	GATGA(C/T)(A/G)TG(A/G)	685	8	Zea mays	cis-acting regulatory element involved in zein metabolism regulation
ThCYP19	ABRE	ACGTG	24	5	Arabidopsis thaliana	cis-acting element involved in the abscisic acid responsiveness
ThCYP19	ABRE	ACGTG	663	5	Arabidopsis thaliana	cis-acting element involved in the abscisic acid responsiveness
ThCYP19	ABRE	ACGTG	1369	5	Arabidopsis thaliana	cis-acting element involved in the abscisic acid responsiveness
ThCYP19	G-box	CACGTT	23	6	Pisum sativum	cis-acting regulatory element involved in light responsiveness
ThCYP19	Sp1	GGGCGG	1718	6	Oryza sativa	light responsive element
ThCYP19	Sp1	GGGCGG	1824	6	Oryza sativa	light responsive element
ThCYP19	Sp1	GGGCGG	1991	6	Oryza sativa	light responsive element
ThCYP19	GC-motif	CCCCCG	629	6	Zea mays	enhancer-like element involved in anoxic specific inducibility
ThCYP19	GC-motif	CCCCCG	1385	6	Zea mays	enhancer-like element involved in anoxic specific inducibility
ThCYP19	CAT-box	GCCACT	300	6	Arabidopsis thaliana	cis-acting regulatory element related to meristem expression
ThCYP19	TGACG-motif	TGACG	1096	5	Hordeum vulgare	cis-acting regulatory element involved in the MeJA-responsiveness
ThCYP19	TGACG-motif	TGACG	1408	5	Hordeum vulgare	cis-acting regulatory element involved in the MeJA-responsiveness
ThCYP19	TCA-element	CCATCTTTTT	79	9	Nicotiana tabacum	cis-acting element involved in salicylic acid responsiveness
ThCYP20	G-box	CACGTG	5	6	Pisum sativum	cis-acting regulatory element involved in light responsiveness
ThCYP20	O2-site	GATGATGTGG	999	9	Zea mays	cis-acting regulatory element involved in zein metabolism regulation
ThCYP20	TGACG-motif	TGACG	679	5	Hordeum vulgare	cis-acting regulatory element involved in the MeJA-responsiveness
ThCYP20	TGACG-motif	TGACG	1047	5	Hordeum vulgare	cis-acting regulatory element involved in the MeJA-responsiveness
ThCYP20	TGACG-motif	TGACG	1139	5	Hordeum vulgare	cis-acting regulatory element involved in the MeJA-responsiveness
ThCYP20	TGACG-motif	TGACG	1791	5	Hordeum vulgare	cis-acting regulatory element involved in the MeJA-responsiveness
ThCYP20	G-box	CACGTG	5	6	Arabidopsis thaliana	cis-acting regulatory element involved in light responsiveness
ThCYP20	G-box	CACGAC	608	6	Zea mays	cis-acting regulatory element involved in light responsiveness
ThCYP20	G-box	CACGAC	837	6	Zea mays	cis-acting regulatory element involved in light responsiveness
ThCYP20	G-box	CACGAC	1630	6	Zea mays	cis-acting regulatory element involved in light responsiveness
ThCYP20	G-box	CACGAC	1964	6	Zea mays	cis-acting regulatory element involved in light responsiveness
ThCYP20	GARE-motif	TCTGTTG	23	7	Brassica oleracea	gibberellin-responsive element
ThCYP20	CGTCA-motif	CGTCA	679	5	Hordeum vulgare	cis-acting regulatory element involved in the MeJA-responsiveness
ThCYP20	CGTCA-motif	CGTCA	1047	5	Hordeum vulgare	cis-acting regulatory element involved in the MeJA-responsiveness
ThCYP20	CGTCA-motif	CGTCA	1139	5	Hordeum vulgare	cis-acting regulatory element involved in the MeJA-responsiveness
ThCYP20	CGTCA-motif	CGTCA	1791	5	Hordeum vulgare	cis-acting regulatory element involved in the MeJA-responsiveness
ThCYP20	ABRE	CACGTG	5	6	Arabidopsis thaliana	cis-acting element involved in the abscisic acid responsiveness
ThCYP20	ABRE	ACGTG	6	5	Arabidopsis thaliana	cis-acting element involved in the abscisic acid responsiveness
ThCYP20	Sp1	GGGCGG	165	6	Oryza sativa	light responsive element
ThCYP20	Sp1	GGGCGG	621	6	Oryza sativa	light responsive element
ThCYP20	LTR	CCGAAA	15	6	Hordeum vulgare	cis-acting element involved in low-temperature responsiveness
ThCYP20	LTR	CCGAAA	418	6	Hordeum vulgare	cis-acting element involved in low-temperature responsiveness
ThCYP20	LTR	CCGAAA	1549	6	Hordeum vulgare	cis-acting element involved in low-temperature responsiveness
ThCYP20	CAT-box	GCCACT	1566	6	Arabidopsis thaliana	cis-acting regulatory element related to meristem expression
