# Supplementary material for: Whole Genome Identification and Biochemical Characteristics of the Tilletia horrida Cytochrome P450 Gene Family
Source: Int J Mol Sci. 2024 Sep 28;25(19):10478. doi: 10.3390/ijms251910478 (PMC11476942; doi:10.3390/ijms251910478)
Supplement: Supplementary file 1 [file ijms-25-10478-s001.zip › Table S3. Gene ontology enrichment analysis of ThCYP genes.xlsx]

## Sheet: Sheet1
Table S3. Gene ontology enrichment analysis of ThCYP genes
GO ID	Description	out (3)	All (2279)	pvalue	p.adjust	Genes
GO:0016125	sterol metabolic process	2	11	6.34e-05	0.00342345	smut_0267;smut_6314
GO:0008202	steroid metabolic process	2	18	0.000175997	0.00475192	smut_0267;smut_6314
GO:0006066	alcohol metabolic process	2	24	0.000316925	0.00570464	smut_0267;smut_6314
GO:1901615	organic hydroxy compound metabolic process	2	29	0.000465514	0.00628443	smut_0267;smut_6314
GO:0051205	protein insertion into membrane	1	5	0.00657028	0.0490392	smut_0267
GO:0006629	lipid metabolic process	2	110	0.00670947	0.0490392	smut_0267;smut_6314
GO:0072657	protein localization to membrane	1	7	0.00919031	0.0490392	smut_0267
GO:0090150	establishment of protein localization to membrane	1	7	0.00919031	0.0490392	smut_0267
GO:0006694	steroid biosynthetic process	1	8	0.0104986	0.0490392	smut_6314
GO:0008204	ergosterol metabolic process	1	9	0.0118057	0.0490392	smut_0267
GO:0016128	phytosteroid metabolic process	1	9	0.0118057	0.0490392	smut_0267
GO:0044107	cellular alcohol metabolic process	1	9	0.0118057	0.0490392	smut_0267
GO:1902652	secondary alcohol metabolic process	1	9	0.0118057	0.0490392	smut_0267
GO:0006605	protein targeting	1	29	0.0377073	0.143819	smut_0267
GO:0044802	single-organism membrane organization	1	32	0.041553	0.143819	smut_0267
GO:0061024	membrane organization	1	35	0.0453885	0.143819	smut_0267
GO:0008610	lipid biosynthetic process	1	36	0.0466647	0.143819	smut_6314
GO:1902580	single-organism cellular localization	1	37	0.0479398	0.143819	smut_0267
GO:0006886	intracellular protein transport	1	43	0.0555664	0.157926	smut_0267
GO:0044281	small molecule metabolic process	2	348	0.0627112	0.16932	smut_0267;smut_6314
GO:0016192	vesicle-mediated transport	1	74	0.0943224	0.227236	smut_0267
GO:0034613	cellular protein localization	1	76	0.0967858	0.227236	smut_0267
GO:0070727	cellular macromolecule localization	1	76	0.0967858	0.227236	smut_0267
GO:1902582	single-organism intracellular transport	1	85	0.107815	0.242585	smut_0267
GO:0044255	cellular lipid metabolic process	1	96	0.121174	0.254402	smut_0267
GO:0015031	protein transport	1	100	0.125998	0.254402	smut_0267
GO:0045184	establishment of protein localization	1	101	0.127201	0.254402	smut_0267
GO:0046907	intracellular transport	1	145	0.17906	0.328503	smut_0267
GO:0071702	organic substance transport	1	154	0.189408	0.328503	smut_0267
GO:0051649	establishment of localization in cell	1	157	0.192838	0.328503	smut_0267
GO:0008104	protein localization	1	160	0.196258	0.328503	smut_0267
GO:0044710	single-organism metabolic process	2	648	0.196449	0.328503	smut_0267;smut_6314
GO:1901360	organic cyclic compound metabolic process	2	656	0.200752	0.328503	smut_0267;smut_6314
GO:0044711	single-organism biosynthetic process	1	170	0.207589	0.3297	smut_6314
GO:0033036	macromolecule localization	1	182	0.221044	0.34104	smut_0267
GO:0051641	cellular localization	1	203	0.244224	0.366336	smut_0267
GO:0044765	single-organism transport	1	225	0.268009	0.391148	smut_0267
GO:1902578	single-organism localization	1	247	0.29129	0.413938	smut_0267
GO:1901362	organic cyclic compound biosynthetic process	1	282	0.327302	0.453187	smut_6314
GO:0006810	transport	1	382	0.423428	0.55925	smut_0267
GO:0016043	cellular component organization	1	386	0.427069	0.55925	smut_0267
GO:0008152	metabolic process	3	1727	0.434972	0.55925	smut_0267;smut_0564;smut_6314
GO:0051234	establishment of localization	1	417	0.454772	0.571109	smut_0267
GO:0071840	cellular component organization or biogenesis	1	468	0.49838	0.606991	smut_0267
GO:0051179	localization	1	477	0.505826	0.606991	smut_0267
GO:0044238	primary metabolic process	2	1190	0.533231	0.625967	smut_0267;smut_6314
GO:1901576	organic substance biosynthetic process	1	526	0.545074	0.626255	smut_6314
GO:0009058	biosynthetic process	1	554	0.566538	0.637356	smut_6314
GO:0044699	single-organism process	2	1275	0.588802	0.648884	smut_0267;smut_6314
GO:0071704	organic substance metabolic process	2	1364	0.645913	0.697586	smut_0267;smut_6314
GO:0044763	single-organism cellular process	1	988	0.818403	0.866545	smut_0267
GO:0044237	cellular metabolic process	1	1310	0.92327	0.958781	smut_0267
GO:0009987	cellular process	1	1734	0.986381	1	smut_0267
GO:0008150	biological_process	3	2279	1	1	smut_0267;smut_0564;smut_6314
