# Supplementary material for: Whole Genome Identification and Biochemical Characteristics of the Tilletia horrida Cytochrome P450 Gene Family
Source: Int J Mol Sci. 2024 Sep 28;25(19):10478. doi: 10.3390/ijms251910478 (PMC11476942; doi:10.3390/ijms251910478)
Supplement: Supplementary file 1 [file ijms-25-10478-s001.zip › Table S4. The primers used in this study.xlsx]

## Sheet: Sheet1
Table S4. The primers used in this study
Primer name	Sequence (5' to 3')
UBQ-F	ACCACTTCGACCGCCACTACT
UBQ-R	ACGCCTAAGCCTGCTGGTT
ThCYP2-F	CGCGGTCTGAACACTCTCTT
ThCYP2-R	AGCCTCATCGGGGATGTAGT
ThCYP3-F	GGCACGAAAAGGACCGAGTA
ThCYP3-R	CGATCCGATCCGTTCTGGAG
ThCYP4-F	CTACCAGCTCAAGCTCTCCG
ThCYP4-R	GTTCGCTCCATCTCCGGATT
ThCYP7-F	GCAAGACGTCCATTTCGAGC
ThCYP7-R	ACCAATGTCGAACGCAAACG
ThCYP12-F	CTGGTCGAAATCCCATGGCT
ThCYP12-R	CGGAGGACAGTGTGTGTGAA
ThCYP13-F	TCCAGACCCCATATGACCGT
ThCYP13-R	CGCAAGCGAGCAATCCAAAT
ThCYP16-F	TCAACAACCCCAAATCGCCT
ThCYP16-R	TTCCACTCTTCTGGTTCCGC
ThCYP17-F	TTGCCAGAGCTCTTCTTCCG
ThCYP17-R	AGGTTCGAACGGTCGAGATG

## Sheet: Sheet2
						387	128
						1140	379
						1047	348
						1062	353
						504	167
						1062	353
						1095	364
						1092	363
						1488	495
						1185	394
						1194	397
						1278	425
						1149	382
						1131	376
						1074	357
						996	331
						930	309
						1131	376
